# Supplementary material for: MOSBIE: a tool for comparison and analysis of rule-based biochemical models
Source: BMC Bioinformatics. 2014 Sep 25;15(1):316. doi: 10.1186/1471-2105-15-316 (PMC4261755; doi:10.1186/1471-2105-15-316)
Supplement: Supplementary file 1 — Additional file 1: The BNGL models and position files necessary to generate the figures presented in this work. (ZIP 57 KB) [file 12859_2014_6636_MOESM1_ESM.zip]

Archive with 38 entries (32 files):
- figure_files/
- figure_files/fig1/
- figure_files/fig1/egfr_net.bngl
- figure_files/fig1/egfr_net.pos
- figure_files/fig1/README.txt
- figure_files/fig10/
- figure_files/fig10/README.txt
- figure_files/fig10/TLR4.pos
- figure_files/fig10/TLR4_RPS_v1.bngl
- figure_files/fig10/TLR4_v15.bngl
- figure_files/fig10/TLR4_v16.bngl
- figure_files/fig10/TLR4_v24.bngl
- figure_files/fig3-4/
- figure_files/fig3-4/egfr_net.bngl
- figure_files/fig3-4/egfr_net_1.bngl
- figure_files/fig3-4/egfr_net_1.pos
- figure_files/fig3-4/egfr_net_2.bngl
- figure_files/fig3-4/egfr_net_7.bngl
- figure_files/fig3-4/README.txt
- figure_files/fig6-7/
- figure_files/fig6-7/fceri_fyn.bngl
- figure_files/fig6-7/fceri_fyn_lig.bngl
- figure_files/fig6-7/fceri_fyn_trimer.bngl
- figure_files/fig6-7/fceri_fyn_trimer_case_study.pos
- figure_files/fig6-7/fceri_gamma2.bngl
- figure_files/fig6-7/fceri_gamma2_asym.bngl
- figure_files/fig6-7/fceri_ji.bngl
- figure_files/fig6-7/fceri_ji_red.bngl
- figure_files/fig6-7/fceri_lyn_745.bngl
- figure_files/fig6-7/fceri_trimer.bngl
- figure_files/fig6-7/README.txt
- figure_files/fig9/
- figure_files/fig9/output19.bngl
- figure_files/fig9/output19.pos
- figure_files/fig9/output48.bngl
- figure_files/fig9/output48.pos
- figure_files/fig9/README.txt
- figure_files/README.txt
