# Supplementary material for: MOSBIE: a tool for comparison and analysis of rule-based biochemical models
Source: BMC Bioinformatics. 2014 Sep 25;15(1):316. doi: 10.1186/1471-2105-15-316 (PMC4261755; doi:10.1186/1471-2105-15-316)
Supplement: Supplementary file 1 — Additional file 1: The BNGL models and position files necessary to generate the figures presented in this work. (ZIP 57 KB) [file 12859_2014_6636_MOESM1_ESM.zip › figure_files/fig1/egfr_net.pos]

null| |0|402.22795905528096|339.48857928051183
Grb2| SH2 |0|115.97677369737355|91.9698797276429
Grb2| SH3 |0|114.44191642696572|-4.4885792805118285
null| |1|402.22795905528096|339.48857928051183
Shc| PTB |0|241.76554008419228|87.26270245776942
Shc| Y317 |0|243.80193091678078|12.787237211256354
Shc|Y|0|266.30193091678075|20.287237211256354
Shc|pY|0|269.80193091678075|35.287237211256354
null| |2|402.22795905528096|339.48857928051183
Sos| dom |0|7.7720409447190235|-3.9866821704221564
null| |3|403.22795905528096|338.48857928051183
egf| r |0|362.63512076792745|286.16614008678624
null| |4|402.22795905528096|339.48857928051183
egfr| l |0|255.27547574339607|285.7953475701465
egfr| r |0|101.80794108008263|285.4870160320915
egfr| Y1068 |0|117.32734088194428|196.003583951979
egfr|Y|0|143.32734088194428|203.503583951979
egfr|pY|0|146.82734088194428|218.503583951979
egfr| Y1148 |0|243.7311876038373|193.7216728239942
egfr|Y|1|269.73118760383727|201.2216728239942
egfr|pY|1|273.23118760383727|216.2216728239942
BOUNDS|179.95358085632324|144.49922537439252|312.9756093098087|379.3630798232084|BOUNDS
