# Supplementary material for: MOSBIE: a tool for comparison and analysis of rule-based biochemical models
Source: BMC Bioinformatics. 2014 Sep 25;15(1):316. doi: 10.1186/1471-2105-15-316 (PMC4261755; doi:10.1186/1471-2105-15-316)
Supplement: Supplementary file 1 — Additional file 1: The BNGL models and position files necessary to generate the figures presented in this work. (ZIP 57 KB) [file 12859_2014_6636_MOESM1_ESM.zip › figure_files/fig1/README.txt]

1.  Create a new project
2.  Place the egfr_net.bngl and egfr_net.pos files in the project directory
3.  Open the egfr_net.bngl file
4.  The figure will appear in the Contact Map pane on the right.

Possible bug:  If the Contact Map pane is not visible when egfr_net.bngl is opened, it is possible that the figure will not generate.  Bring the Contact Map pane into focus, then close and re-open egfr_net.bngl.
