# Supplementary material for: MOSBIE: a tool for comparison and analysis of rule-based biochemical models
Source: BMC Bioinformatics. 2014 Sep 25;15(1):316. doi: 10.1186/1471-2105-15-316 (PMC4261755; doi:10.1186/1471-2105-15-316)
Supplement: Supplementary file 1 — Additional file 1: The BNGL models and position files necessary to generate the figures presented in this work. (ZIP 57 KB) [file 12859_2014_6636_MOESM1_ESM.zip › figure_files/fig10/TLR4.pos]

null|       |0|70.99465033572352|1144.9761796481546
null|       |1|150.21204615931686|995.8240274332879
null|       |2|86.1204990310481|-1025.4005709074956
null| |0|486.05959580127785|-67.7074990917788
CD14| NH2pocket |0|565.130541279009|-39.406657723462104
null| |1|211.4398001938232|966.1730749775193
DNA| A20 |0|300.0831685511049|918.2190045693324
DNA| TNF |0|379.2004478383342|924.0591306545712
DNA| IkB |0|334.930941799798|918.879849133984
DNA| IL10 |0|255.8919297227253|916.130420024883
null| |2|592.2368487032119|706.9125121929521
IKK| IKKa |0|634.130138085792|600.623915139648
IKK| IKKb |0|686.1028142193185|597.5485794206397
IKK|U|0|672.1123776653634|630.6309501786964
IKK|P|0|709.0417256573068|625.9286644120948
IKK| NEMO |0|730.6075538872159|605.6501814245814
IKK| TAK1 |0|584.815263267088|599.5537678438104
IKK| IkB |0|540.8616799554264|598.9913017775712
null| |3|586.1248324136806|286.0069303141472
IRAK1| DD |0|558.373932801661|336.01139833075604
IRAK1|U|0|521.822548829493|357.0180969391545
IRAK1|P|0|549.4946755995126|304.68444825751385
IRAK1| T6BD |0|601.2449881822428|341.818126466216
null| |4|338.99059556956183|-310.70752890865924
IRAK4| DD |0|443.5480074765434|330.3332274279172
null| |5|380.52416244705927|808.0900701390929
IkB| phosp |0|346.6594865349528|804.9419906842984
IkB|U|0|328.46005416190593|771.6445511091031
IkB|P|0|310.74682784354655|794.1165359723843
IkB| NFkB |0|417.34122678910626|802.1850305597661
IkB| prot26 |0|495.2002116712681|802.1737685766864
IkB| IKK |0|537.7070867744578|801.9758630792974
IkB| loc |0|452.77145199653205|803.2876241896681
IkB|cytoplasm|0|477.2670269477039|828.0046575758986
IkB|nucleus|0|442.60641293403205|836.568765470796
null|       |3|207.77342471656823|1078.0483068288843
null| |6|709.1922212336307|-142.73994595707552
LBP| lps |0|671.8294893000369|-143.73994595707552
null| |7|653.8142322463801|-121.00372267898331
LPS| lipidA |0|670.9311314338571|-88.67515494489066
LPS| COOH |0|724.1440935393947|-88.69988151788823
null| |8|552.6859104917402|157.83545225546845
MAL| PIP2 |0|438.6851251279295|97.20156693239403
MAL| TIR |0|594.957416211044|105.14678696581109
MAL| TIRm |0|538.8897335813398|99.64792173789021
MAL| PEST |0|490.1624392063935|102.31533718367973
MAL|U|0|458.8134668858369|86.13442898055473
MAL|P|0|463.9282892735322|127.0478506114141
null| |9|659.368867584799|-7.493090839428419
MD2| patch |0|644.4971329656584|-32.19310304645967
MD2| pocket |0|703.4885762231426|-32.6443149675797
null| |10|498.0347340265139|306.1024690019924
MyD88| DD1 |0|570.0417549768313|247.33794734357184
MyD88| DD4 |0|454.07369938957515|244.00627283197264
MyD88| TIR |0|530.6316917009594|245.44543439065092
null| |11|138.97250547660664|866.4290918183444
NFkB| IkB |0|415.4034748027495|867.3202889019763
NFkB| activate |0|236.95850944391088|867.2995638642619
NFkB|Y|0|207.54542350641088|840.492076376469
NFkB|N|0|240.19825553766088|828.7853579316447
NFkB| location |0|173.40020210772764|864.9495870425139
NFkB|cytoplasm|0|209.28508980304014|855.7413703753386
NFkB|nucleus|0|198.1308844807745|888.2588664843474
NFkB| A20 |0|287.43122559888286|869.7342772405586
NFkB| TNF |0|380.97093779349854|869.7702934100068
NFkB| IkBpr |0|329.07411372358786|868.4129258165622
null| |12|284.9154971999934|-1026.4005709074956
PI5K| loc |0|221.3725627822688|-1025.4005709074956
PI5K|cyt|0|209.4740032119563|-1026.4005709074956
PI5K|mem|0|199.6495918197444|-1026.4005709074956
null| |13|376.5265128693932|207.66429311331012
PIP| 3p |0|388.04587754657985|181.0929984291215
PIP|U|0|371.9827366774392|182.0929984291215
PIP|P|0|406.84023484638453|182.0929984291215
PIP| 4p |0|427.35334087232286|178.23698598440387
PIP|U|1|445.6029136262291|203.19999867971637
PIP|P|1|445.26105571607286|140.31810170706012
PIP| 5p |0|354.96154793802646|179.88013995558367
PIP|U|2|335.6968842417374|190.04401935011492
PIP|P|2|319.05583199564364|178.31989825636492
null| |14|512.307451325035|867.9882222687845
Proteosome26s| IkB |0|508.11114700374594|941.3627339875345
null| |15|852.3251701534988|274.36284958539045
RIP1| TRIF |0|837.8251701534988|257.0624192875389
null| |16|161.2130693359187|78.10904212961373
SOCS1| MAL |0|484.35776311030656|176.25976487224216
null| |17|694.2009312491733|522.0180245775068
TAB| tak1 |0|637.1660277661439|469.0270358062967
TAB| traf6 |0|681.6987950187046|468.6139069932783
null| |18|619.3145074308064|518.967715828021
TAK1| loop |0|677.5810012584062|538.2596839816338
TAK1|U|0|663.7769546275468|567.6667961032158
TAK1|P|0|703.4395217662187|558.6084617526299
TAK1| IKK |0|584.2020732236082|534.4569516627353
TAK1| TAB |0|636.4133652799327|537.5492530747251
null| |19|637.5788559618758|-37.95351111240632
TLR4| patchAB |0|643.5190410503309|15.165797588483315
TLR4| tlr4 |0|589.6636176182784|16.39313255647835
TLR4| TIR |0|695.7946055141309|16.949314861113294
null|       |4|337.6351568283212|1341.7736434056758
null|       |5|332.3232449646399|1232.6233797631805
null| |20|671.4584574067504|406.8702375949258
TRAF6| IRAK1 |0|595.5062696016308|401.010271614982
TRAF6| TRIF |0|767.540244779237|402.5715621547224
TRAF6| Ub |0|729.2636063609549|402.43140462479437
TRAF6|Y|0|734.7137406382986|366.51453450760675
TRAF6|N|0|763.7490494761893|393.46443990311445
TRAF6| TAK1 |0|678.6601506283115|399.8768689926487
TRAF6| A20 |0|547.9111196105404|400.14367088719723
null| |21|770.131424323875|150.83521841180595
TRAM| S16 |0|728.7828525465312|102.3567638219622
TRAM|U|0|696.1447605055156|99.71607778680595
TRAM|P|0|725.1467441480937|70.85526846063408
TRAM| TIR |0|685.9879723631879|99.33814574538587
TRAM| TRIF |0|771.5967374507178|102.86600562948558
null| |22|782.648604083227|241.97985247834595
TRIF| TRAM |0|743.4719527222327|184.49575378423708
TRIF| T6BM |0|790.3531634093989|186.99951724275024
TRIF| TIR |0|881.5261575626713|185.8935909159892
TRIF| RHIM |0|840.3322390679594|187.64082544738244
null|       |6|270.0431083620208|1355.8333648252512
null|       |7|69.95073114482318|1303.7830847607836
null|       |8|757.1891101760676|-1025.4005709074956
null|       |9|391.07974356472766|1060.6598637796462
null|       |10|338.30841737075514|1455.4005709074956
null| |23|-259.72843316120293|120.90518013175438
Uev1a| TRAF6 |0|-198.84317925495293|119.90518013175438
null|       |11|-417.81088982393237|159.59942909250435
null| |24|935.8108898239324|-620.7313834758802
null| traf6 |0|736.0018366941775|466.6533308274293
null| |25|139.34532042248725|927.1868152806549
null| |26|327.75881059015205|1142.3561334249437
null| |27|286.69056332168896|992.5641568342348
null| |28|69.03945941665808|1077.7226385592517
null| |29|335.7565599348908|1281.3314788699731
null| |30|318.54644053783875|1072.983791514442
null| |31|339.3280558355237|1397.8152915276878
null| |32|68.44845419443652|1237.0681039711455
null| |33|390.8982225837211|987.7744067768376
null| |34|148.38050567819778|1132.075866554631
null| |35|265.76479348953717|1286.4428865458272
null| |36|208.7081657404775|1176.821243084983
BOUNDS|232.85763386936935|215.0|2495.8011418149913|1326.3370473866034|BOUNDS
