# Supplementary material for: MOSBIE: a tool for comparison and analysis of rule-based biochemical models
Source: BMC Bioinformatics. 2014 Sep 25;15(1):316. doi: 10.1186/1471-2105-15-316 (PMC4261755; doi:10.1186/1471-2105-15-316)
Supplement: Supplementary file 1 — Additional file 1: The BNGL models and position files necessary to generate the figures presented in this work. (ZIP 57 KB) [file 12859_2014_6636_MOESM1_ESM.zip › figure_files/fig10/TLR4_RPS_v1.bngl]

## Basic BNGL Model Template
begin model

begin parameters
#considering Mouse embryonic fibroblast 
#[Lipiniacki JTB 2004]
Na 6.023e23
Vmem 2.56e-16 #John's chapter
Vcyt 1.665e-12  #[Lipiniacki JTB 2004]
Vnuc 0.333e-12 #[Lipiniacki JTB 2004]
Vext 1.6e-9       #John's chapter

#to modify the no. of units of molecules present
#this is, when we give pre-conditioning of 10,000 we escape saturation. we can test this more
factor 6

LPS_Init 100

LBP_Init 10000*100 #more, as it is in exterior
CD14_Init 10000*factor
MD2_Init 10000*factor
TLR_Init 10000*factor
PIP_Init 10000*factor
BTK_Init 10000*factor
MAL_Init 10000*factor
MyD88_Init 10000*factor
SOCS1_Init 10000*factor
PKCe_Init 10000*factor
IRAK4_Init 10000*factor
IRAK1_Init 10000*factor
TOLLIP_Init 10000*factor
TRAF6_Init 10000*factor

A20_Init 0
A20_Preconditioned 0
Uev1a_Init 10000*factor
TRAM_Init 10000*factor
TRIF_Init 10000*factor  
RIP_Init 10000*factor
TAK1_Init 10000*factor
TAB1_Init 10000*factor
TAB2_Init 10000*factor
Ikk_Complex_Init 10000*factor
IkB_Init 10000*factor
NFkB_Inactive_Cytoplasm 10000*factor
Proteosome26_Init 10000*factor
DNA 2

#(CJ Thomas 2002)
LPS_LBP_Bind 1.23e6/(Na*Vext)
LPS_LBP_Unbind 4.26e-3

#(HJ Shin 2007)
LPS_CD14_Bind 2.86e3/(Na*Vmem)
LPS_CD14_Unbind 2.51e-2

#(HJ Shin 2007)
LPS_MD2_Bind 5.61e3/(Na*Vmem)
LPS_MD2_Unbind 1.28e-2

#(Hyakushima 2004)
MD2_TLR4_Bind 7500/(Na*Vmem)
MD2_TLR4_Unbind 4.7e-4

#Dawes and Edelstein-Keshlet BioPhy J 92(3) 1-25
kPI5K 0.84
kPIP21 1.45

#assumption
kf 1e8
kb 0.1

#high (asumption)
Cd14_Pip2_Activate kf/(Na*Vmem)
Cd14_Pip2_Deactivate kb

TLR4_Complex_Dimer_Bind kf/(Na*Vmem) 
TLR4_Complex_Dimer_Unbind 0

Pip2_Mal_Bind kf/(Na*Vcyt)
Pip2_Mal_Unbind kb

#inhibitory
Btk_Mal_Phos (kf*0.1)/(Na*Vcyt)
Btk_Mal_Unphos kb

#inhibitory
Socs1_Mal_Bind (kf*0.1)/(Na*Vcyt)
Socs1_Mal_Unbind kb

MAL_MyD88_Bind kf/(Na*Vcyt)
MAL_MyD88_Unbind kb

MAL_TLR4_Bind kf/(Na*Vcyt) 
MAL_TLR4_Unbind kb

MyD88_IRAK4_Bind kf/(Na*Vcyt)
MyD88_IRAK4_Unbind kb

MyD88_IRAK1_Bind kf/(Na*Vcyt)
MyD88_IRAK1_Unbind kb

#assumption
kphos 0.01
kdephos 0.01
#Km = 273e-16
#Kcat = 1759/3600
Km 1.2046e-3
Kcat 0.1 


ikkphos kphos*10
ikkdephos kdephos

ikbphos kphos*10
ikbdephos kdephos

IRAK1_TRAF6_Bind kf/(Na*Vcyt)
IRAK1_TRAF6_Unbind kb

TRAF6_Ubiquitinating kphos*10
TRAF6_Deubiquitinating kdephos

#MyD88 independent pathway contributes to the late phase of NFkB. it isctivated about 30 mins later than MyD88 dependent pathway
# ref
Tram_Tlr4_Bind kf/(Na*Vcyt)
Tram_Tlr4_Unbind kb

Trif_Tram_Bind kf/(Na*Vcyt)
Trif_Tram_Unbind kb

TRIF_TRAF6_Bind kf/(Na*Vcyt)
TRIF_TRAF6_Unbind kb

RIP_TRIF_Bind kf/(Na*Vcyt)
RIP_TRIF_Unbind kb

TAK1_TRAF6_Bind kf/(Na*Vcyt)
TAK1_TRAF6_Unbind kb

TAK1_Ikk_Bind kf/(Na*Vcyt)
TAK1_Ikk_Unbind kb 

#Lipiniacki, Wrner, Hoffman (/M/sec)
NFkB_IkB_cyto_bind 5e5/(Na*Vcyt)
#werner
NFkB_IkB_cyto_unbind 1e-6

#Lipiniacki
IkB_IKK_bind 2e5/(Na*Vcyt)
IkB_IKK_unbind kb

#IkB_prot26_bind kf/(Na*Vcyt)
IkB_prot26_bind kf/(Na*Vcyt)
IkB_prot26_unbind kb

#LIpiniacki (/sec)
IkB_NFkB_activate 0.01
IkB_NFkB_dissociate kb

#lipniacki (/sec)
NFkB_nuclear_import 0.0025
#werner
NFkB_nuclear_export 0.0048/60

NFkB_DNA_A20_Bind (kf)/(Na*Vnuc)
NFkB_DNA_A20_Unbind kb*10

NFkB_DNA_TNF_Bind (kf)/(Na*Vnuc)
NFkB_DNA_TNF_Unbind kb*10

NFkB_DNA_IkB_Bind (kf)/(Na*Vnuc)
NFkB_DNA_IkB_Unbind kb*10

#lipniacki
A20_Transcription_Execute 5e-5
TNF_Transcription_Execute 5e-5
IkB_Transcription_Execute 5e-5

#lipiniacki
IkB_Translation_Execute 5
TNF_Translation_Execute 5
A20_Translation_Execute 5

A20_Degrade 0.0003
TNF_Degrade 0.0005
IkB_Degrade 0.0001
#same rate lipniacki. werner also uses same
IkB_bindBackNFkB 5e5/(Na*Vnuc)

#Lipiniacki
IkB_NFkB_cyto 0.01

IkB_NFkB_deactivate 0.01

#assumed
A20_IKK_deactivate 1
A20_traf6_deactivate 1

TAK1activate kphos
TAK1deactivate kdephos
TRAF6_TAK1_Dissociate kb

mrna_degrade 0.0004

end parameters

begin molecule types
LPS(lipidA,COOH)
LBP(lps)
CD14(NH2pocket)
MD2(patch,pocket)
TLR4(patchAB,tlr4,TIR)

PIP(3p~U~P,4p~U~P,5p~U~P)
PI5K(loc~cyt~mem)
MAL(PIP2,TIR,TIRm,PEST~U~P) 
MyD88(DD1,DD4,TIR)
SOCS1(MAL)
BTK()
IRAK4(DD)
IRAK1(DD~U~P,T6BD)

TRAF6(IRAK1,TRIF,Ub~Y~N,TAK1,A20)
A20()
Uev1a(TRAF6)
RIP1(TRIF)
TAK1(loop~U~P,IKK,TAB)
TAB(tak1,traf6)


#TRAM(Myr~Y~N,pS16~U~P,TIR,TRIF) 
TRAM(S16~U~P,TIR,TRIF)
TRIF(TRAM,T6BM,TIR,RHIM)

IKK(IKKa,IKKb~U~P,NEMO,TAK1,IkB)
IkB(phosp~U~P,NFkB,prot26,IKK,loc~cytoplasm~nucleus) 
NFkB(IkB,activate~Y~N,location~cytoplasm~nucleus,A20,TNF,IkBpr)
Proteosome26s(IkB)
DNA(A20,TNF,IkB,IL10)
IkBmRNA()
TNFmRNA()
A20mRNA()
TNF()

TrashA20()
TrashIkB()
TrashTNF()
TrashIKK()
null(traf6)
irakm()
Trash()
end molecule types

begin seed species

LPS(lipidA,COOH) LPS_Init
LBP(lps)  LBP_Init
CD14(NH2pocket)  CD14_Init
MD2(patch,pocket) MD2_Init
TLR4(patchAB,tlr4,TIR) TLR_Init
PIP(3p~U,4p~P,5p~U) PIP_Init
PI5K(loc~cyt) PIP_Init
BTK BTK_Init
MAL(PIP2,TIR,TIRm,PEST~U) MAL_Init
MyD88(DD1,DD4,TIR) MyD88_Init
#MyD88(DD1,DD4,TIR) 0
SOCS1(MAL)  SOCS1_Init
IRAK4(DD) IRAK4_Init
IRAK1(DD~U,T6BD) IRAK1_Init

TRAM(S16~P,TIR,TRIF) TRAM_Init
TRIF(TRAM,T6BM,TIR,RHIM) TRIF_Init

#TRIF(TRAM,T6BM,TIR,RHIM) 0

TRAF6(IRAK1,TRIF,Ub~N,TAK1,A20) TRAF6_Init
Uev1a(TRAF6) Uev1a_Init
RIP1(TRIF) RIP_Init

TAK1(loop~U,IKK,TAB!1).TAB(tak1!1,traf6) TAK1_Init

IKK(IKKa,IKKb~U,NEMO,TAK1,IkB) Ikk_Complex_Init
IkB(phosp~U,NFkB,prot26,IKK,loc~cytoplasm) IkB_Init
NFkB(IkB,activate~N,location~cytoplasm,A20,TNF,IkBpr)  NFkB_Inactive_Cytoplasm
Proteosome26s(IkB)   Proteosome26_Init
DNA(A20,TNF,IkB,IL10)   DNA
null(traf6) TRAF6_Init

end  seed species

begin observables

Molecules inactiveMAL MAL(PEST~P!?)
Molecules ActiveTLR4 TLR4(patchAB!1,tlr4!+,TIR!+)
Molecules traf6Uby TRAF6(Ub~Y)
Molecules traf6Ytak1Y TAK1(loop~P,IKK).TAB(traf6!1).TRAF6(Ub~Y,TAK1!1)
Molecules dissociatetak1 TAK1(loop~P,IKK).TAB(traf6)
#Molecules IKKtak1_Y TAK1(loop~P,IKK!1).IKK(IKKb~U,TAK1!1,IkB).TAB(traf6)
Molecules IKkp TAK1(loop~P,IKK!1).IKK(IKKb~P,TAK1!1,IkB).TAB(traf6)
Molecules IkBP IkB(phosp~P,NFkB!1,prot26,IKK!2,loc~cytoplasm)
Molecules Ikbu IkB(phosp~U,NFkB!1,prot26,IKK!2,loc~cytoplasm)
Molecules IkbPprot26 IkB(phosp~P,NFkB!1,prot26!+,IKK!2,loc~cytoplasm)
Molecules NFKB_Y_cyto NFkB(activate~Y,location~cytoplasm)
Molecules freeNFkB_Y_cyto NFkB(IkB,activate~Y,location~cytoplasm)
Molecules freeNFkB_Y_nucleus NFkB(IkB,activate~Y,location~nucleus)
Molecules freeNFkB_y_nuc_A20  NFkB(IkB,activate~Y,location~nucleus,A20!+)
Molecules A20_translation_on A20mRNA
Molecules totalA20 A20
Molecules totalTNF TNF
Molecules totalIkB IkB(phosp~U,NFkB,prot26,IKK,loc~nucleus) 
Molecules NFkb_ikb_nucleus_Y NFkB(IkB!1,activate~Y,location~nucleus).IkB(phosp~U,NFkB!1,prot26,IKK,loc~nucleus)
Molecules NfkB_ikb_nucleus_N NFkB(IkB!1,activate~N,location~nucleus).IkB(phosp~U,NFkB!1,prot26,IKK,loc~nucleus)
Molecules freeLPS LPS(lipidA,COOH)
Molecules LPS_LBP LPS(lipidA!1).LBP(lps!1)
Molecules Myd88bound MyD88(DD1!+,DD4!+,TIR!+)
Molecules trif_bound TRIF(TRAM!+,T6BM!1,RHIM!2)
Molecules free_DNA DNA(TNF)
Molecules occupied_DNA DNA(TNF!+)

end observables

begin reaction rules

# Receptor Assembly
#[Wright et al Science 1990; Tobias et al JBC 1989]
#LPS binds to LBP
Rule 1 LPS_LBP : LPS(lipidA) + LBP(lps) <->  LPS(lipidA!1).LBP(lps!1) LPS_LBP_Bind,LPS_LBP_Unbind 

#[Kim et al JBC 2005; Jiang et al Nat Imm 2005; O'Neil et al Pharmacol Rev 2009; Kennedy et al JBC 2004, Miyake J of Endotoxin Research 2006] 
#LPS is transferred to CD14 via LBP
Rule 2 LPS_LBP_CD14: LPS(lipidA!1).LBP(lps!1) + CD14(NH2pocket) -> LPS(lipidA!1).CD14(NH2pocket!1) + LBP(lps) LPS_CD14_Bind

#Kagan et al 2006
#Pi5K is activated through a series of steps. ( for simplicity we haven't shown the intermediate steps)
Rule 3: LPS(lipidA!1).CD14(NH2pocket!1) + PI5K(loc~cyt) <-> LPS(lipidA!1).CD14(NH2pocket!1)+ PI5K(loc~mem) Cd14_Pip2_Activate,Cd14_Pip2_Deactivate

Rule 4: PI5K(loc~mem) + PIP(4p~U) <-> PI5K(loc~mem) + PIP(4p~P) kPI5K,kPIP21

#LPS-CD14 Unbind
Rule 5: LPS(lipidA!1).CD14(NH2pocket!1) -> LPS(lipidA) + CD14(NH2pocket) LPS_CD14_Unbind
                                                                                                                               

# [O‚Äö√Ñ√∂‚àö‚Ä†‚àö‚àÇ‚Äö√†√∂¬¨‚àûNeil et al Pharmacol Rev 2009;]
#LPS is transferred to MD2-TLR4 complex via Cd14
Rule 6 LPS_CD14_MD2: MD2(patch!+,pocket) + LPS(lipidA!1).CD14(NH2pocket!1) -> MD2(patch!+,pocket!1).LPS(lipidA!1) + CD14(NH2pocket) LPS_MD2_Bind  

#LPS-MD2 Unbind
#MD2 can unbind only of not bound to TLR4
Rule 7: MD2(patch,pocket!1).LPS(lipidA!1) -> MD2(patch,pocket) + LPS(lipidA) LPS_MD2_Unbind

#[ONeil Imm Rev 2008] preassembly
Rule 8 MD2_TLR4: MD2(patch,pocket) + TLR4(patchAB,tlr4,TIR) <-> MD2(patch!1,pocket).TLR4(patchAB!1,tlr4,TIR) MD2_TLR4_Bind,MD2_TLR4_Unbind

Rule 9 TLR4 dimer: MD2(patch!1,pocket!2).TLR4(patchAB!1,tlr4,TIR).LPS(lipidA!2) + MD2(patch!1,pocket!2).TLR4(patchAB!1,tlr4,TIR).LPS(lipidA!2) -> MD2(patch!1,pocket!2).TLR4(patchAB!1,tlr4!3,TIR).LPS(lipidA!2).MD2(patch!4,pocket!5).TLR4(patchAB!4,tlr4!3,TIR).LPS(lipidA!5) TLR4_Complex_Dimer_Bind

#MyD88 dependent pathway
#(Kagan 2006)
Rule 10 PIP2_MAL: PIP(4p~P) + MAL(PIP2,TIRm,TIR) <-> MAL(PIP2!1,TIRm,TIR).PIP(4p~P!1) Pip2_Mal_Bind, Pip2_Mal_Unbind 
 
#put ksat or MM ??
Rule 11 BTK_MAL: MAL(PIP2!+,TIR,TIRm,PEST~U) + BTK <-> BTK + MAL(PIP2!+,TIR,TIRm,PEST~P) Btk_Mal_Phos, Btk_Mal_Unphos

Rule 12 MAL_SOCS1: MAL(PEST~P) + SOCS1(MAL) <-> MAL(PEST~P!1).SOCS1(MAL!1) Socs1_Mal_Bind,Socs1_Mal_Unbind

Rule 13  Mal_TLR4: MAL(PIP2!+,TIR,TIRm,PEST~U) + TLR4(tlr4!+,TIR) <-> MAL(PIP2!+,TIR!1,TIRm,PEST~U).TLR4(tlr4!+,TIR!1) MAL_TLR4_Bind, MAL_TLR4_Unbind

Rule 14 Mal_MyD88: MAL(TIR!+,TIRm,PEST~U) + MyD88(TIR,DD4) <-> MAL(TIR!+,TIRm!1,PEST~U).MyD88(TIR!1,DD4) MAL_MyD88_Bind, MAL_MyD88_Unbind

Rule 15 MyD88_IRAK4: MyD88(DD4,TIR!+) + IRAK4(DD) <-> MyD88(DD4!2,TIR!+).IRAK4(DD!2) MyD88_IRAK4_Bind, MyD88_IRAK4_Unbind

Rule 16 MyD88_IRAK1: MyD88(DD1,TIR!+) + IRAK1(DD~U,T6BD) <-> MyD88(DD1!1,TIR!+).IRAK1(DD~U!1,T6BD) MyD88_IRAK1_Bind, MyD88_IRAK1_Unbind

Rule 17:MyD88(DD1!1).IRAK1(DD~U!1,T6BD) <-> MyD88(DD1!1).IRAK1(DD~P!1,T6BD) kphos,kdephos

#Dissociation
#Wesche 1999 JBC (Uniprot)
#At the general forward rate
#Rule 18: MyD88(DD1!1).IRAK1(DD~P!1,T6BD) -> MyD88(DD1) + IRAK1(DD~P,T6BD) IRAK1_Dissociate

Rule 18 IRAK1_TRAF6: IRAK1(DD~P!+,T6BD) + TRAF6(IRAK1,TRIF,Ub~N) <-> IRAK1(DD~P!+,T6BD!1).TRAF6(IRAK1!1,TRIF,Ub~N) IRAK1_TRAF6_Bind, IRAK1_TRAF6_Unbind

#Traf6 Ubiquitination. Model converges here
#Rule 19 TRAF6_Ubiquitinating: TRAF6(IRAK1!+,Ub~N)+ Uev1a(TRAF6) <-> TRAF6(IRAK1!+,Ub~Y) + Uev1a(TRAF6) TRAF6_Ubiquitinating,TRAF6_Deubiquitinating 
#this tule is wrong .. as we were getting a lot of deubi traf6.. traf6(Ub~N,TAK1!1),TAK1(TRAF6!1) etc..
#MyD88 Independent pathway

Rule 19 TRAF6_Ubiquitinating: TRAF6(IRAK1!+,Ub~N,TAK1)+ Uev1a(TRAF6)  <-> TRAF6(IRAK1!+,Ub~Y,TAK1) + Uev1a(TRAF6) TRAF6_Ubiquitinating, TRAF6_Deubiquitinating

#TRAM-TLR4 bind
Rule 20 Tram_Tlr4: TRAM(TIR,TRIF) + TLR4(tlr4!+,TIR) -> TRAM(TIR!2,TRIF).TLR4(tlr4!+,TIR!2) Tram_Tlr4_Bind

#TRAM-TLR4 Unbind
Rule 21: TRAM(TIR!2,TRIF).TLR4(tlr4!+,TIR!2) -> TRAM(TIR,TRIF) + TLR4(tlr4!+,TIR) Tram_Tlr4_Unbind

Rule 22 Trif_Tram: TRAM(TIR!+,TRIF) + TRIF(TRAM,T6BM,RHIM) <-> TRAM(TIR!+,TRIF!1).TRIF(TRAM!1,T6BM,RHIM) Trif_Tram_Bind, Trif_Tram_Unbind

Rule 23 Trif_TRAF6: TRIF(TRAM!+,T6BM) + TRAF6(IRAK1,TRIF,Ub~N) <-> TRIF(TRAM!+,T6BM!1).TRAF6(IRAK1,TRIF!1,Ub~N) TRIF_TRAF6_Bind, TRIF_TRAF6_Unbind

Rule 24 Trif_RIP1: TRIF(T6BM!1,RHIM).TRAF6(TRIF!1,Ub~N) + RIP1(TRIF) <-> TRIF(T6BM!1,RHIM!2).TRAF6(TRIF!1,Ub~N).RIP1(TRIF!2) RIP_TRIF_Bind, RIP_TRIF_Unbind

#tram-trif traf6 ubiquitination
Rule 25: TRIF(TRAM!+,T6BM!1,RHIM!2).TRAF6(TRIF!1,Ub~N,TAK1).RIP1(TRIF!2) + Uev1a(TRAF6) <-> TRIF(TRAM!+,T6BM!1,RHIM!2).TRAF6(TRIF!1,Ub~Y,TAK1).RIP1(TRIF!2) + Uev1a(TRAF6) TRAF6_Ubiquitinating, TRAF6_Deubiquitinating

Rule 26: TAK1(loop~U,IKK).TAB(traf6) + TRAF6(Ub~Y,TAK1) <-> TAK1(loop~U,IKK).TAB(traf6!1).TRAF6(Ub~Y,TAK1!1) TAK1_TRAF6_Bind, TAK1_TRAF6_Unbind

Rule 27: TAK1(loop~U,IKK).TAB(traf6!1).TRAF6(Ub~Y,TAK1!1)  <-> TAK1(loop~P,IKK).TAB(traf6!1).TRAF6(Ub~Y,TAK1!1)  TAK1activate, TAK1deactivate

Rule 28: TAK1(loop~P,IKK).TAB(traf6!1).TRAF6(Ub~Y,TAK1!1)+ null(traf6) <-> TAK1(loop~P,IKK).TAB(traf6!1).TRAF6(Ub~Y!2,TAK1!1).null(traf6!2) TAK1_TRAF6_Bind, TAK1_TRAF6_Unbind


Rule 29: TAK1(loop~P,IKK).TAB(traf6!1).TRAF6(Ub~Y!2,TAK1!1).null(traf6!2) -> TAK1(loop~P,IKK).TAB(traf6) + TRAF6(Ub~Y!2,TAK1).null(traf6!2) TRAF6_TAK1_Dissociate

Rule 30: TAK1(loop~P,IKK).TAB(traf6) + IKK(IKKb~U,TAK1) <-> TAK1(loop~P,IKK!1).TAB(traf6).IKK(IKKb~U,TAK1!1) TAK1_Ikk_Bind, TAK1_Ikk_Unbind

Rule 31: IKK(IKKb~U,TAK1!+,IkB) <-> IKK(IKKb~P,TAK1!+,IkB) ikkphos,ikkdephos

Rule 32 NfkB_IkB: IkB(phosp~U,NFkB,prot26,IKK,loc~cytoplasm) + NFkB(IkB,activate~N,location~cytoplasm) <-> IkB(phosp~U,NFkB!1,prot26,IKK,loc~cytoplasm).NFkB(IkB!1,activate~N,location~cytoplasm) NFkB_IkB_cyto_bind, NFkB_IkB_cyto_unbind  

#once after nucleu follow this
Rule 33 IkB_Ikk: IkB(phosp~U,NFkB!+,prot26,IKK,loc~cytoplasm) + IKK(IKKb~P,TAK1!+,IkB) <-> IkB(phosp~U,NFkB!+,prot26,IKK!2,loc~cytoplasm).IKK(IKKb~P,TAK1!+,IkB!2) IkB_IKK_bind, IkB_IKK_unbind

Rule 34 IkB_p: IkB(phosp~U,NFkB!+,prot26,IKK!+,loc~cytoplasm) <-> IkB(phosp~P,NFkB!+,prot26,IKK!+,loc~cytoplasm) ikbphos, ikbdephos

Rule 35 IkB_prot26: IkB(phosp~P,NFkB!+,prot26,IKK!+,loc~cytoplasm)  + Proteosome26s(IkB) <-> IkB(phosp~P,NFkB!+,prot26!3,IKK!+,loc~cytoplasm).Proteosome26s(IkB!3) IkB_prot26_bind, IkB_prot26_unbind

Rule 36 IkB_NFkB_activate: IkB(phosp~P,NFkB!1,prot26!+,IKK!+,loc~cytoplasm).NFkB(IkB!1,activate~N,location~cytoplasm) -> IkB(phosp~P,NFkB!1,prot26!+,IKK!+,loc~cytoplasm).NFkB(IkB!1,activate~Y,location~cytoplasm) IkB_NFkB_activate

Rule 37 IkB_NFkB_dissociate: IkB(phosp~P,NFkB!1,prot26!+,loc~cytoplasm).NFkB(IkB!1,activate~Y,location~cytoplasm) -> IkB(phosp~P,NFkB,prot26!+,loc~cytoplasm) + NFkB(IkB,activate~Y,location~cytoplasm) IkB_NFkB_dissociate

Rule 38 NFkB_transport: NFkB(IkB,activate~Y,location~cytoplasm) <-> NFkB(IkB,activate~Y,location~nucleus) NFkB_nuclear_import, NFkB_nuclear_export

Rule 39 NFkB_DNA_A20: NFkB(IkB,location~nucleus,A20,TNF,IkBpr) + DNA(A20)  <->  NFkB(IkB,location~nucleus,A20!1,TNF,IkBpr).DNA(A20!1) NFkB_DNA_A20_Bind,  NFkB_DNA_A20_Unbind

Rule 40 NFkB_DNA_TNF: NFkB(IkB,location~nucleus,TNF,A20,IkBpr) + DNA(TNF)<-> NFkB(IkB,location~nucleus,TNF!1,A20,IkBpr).DNA(TNF!1) NFkB_DNA_TNF_Bind, NFkB_DNA_TNF_Unbind

Rule 41 NFkB_DNA_IkB: NFkB(IkB,location~nucleus,IkBpr,TNF,A20) + DNA(IkB)  <-> NFkB(IkB,location~nucleus,IkBpr!1,TNF,A20).DNA(IkB!1) NFkB_DNA_IkB_Bind, NFkB_DNA_IkB_Unbind

Rule 42 A20 Transcription execute : NFkB(location~nucleus,A20!1).DNA(A20!1) -> A20mRNA + NFkB(location~nucleus,A20!1).DNA(A20!1) A20_Transcription_Execute

Rule 43 TNF Transcription execute : NFkB(location~nucleus,TNF!1).DNA(TNF!1) -> TNFmRNA + NFkB(location~nucleus,TNF!1).DNA(TNF!1) TNF_Transcription_Execute

Rule 44 IkB Transcription execute : NFkB(location~nucleus,IkBpr!1).DNA(IkB!1) -> IkBmRNA + NFkB(location~nucleus,IkBpr!1).DNA(IkB!1) IkB_Transcription_Execute

Rule 45 A20 Translation: A20mRNA ->  A20mRNA + A20  A20_Translation_Execute

Rule 46 TNF Translation: TNFmRNA -> TNFmRNA + TNF  TNF_Translation_Execute

Rule 47 IkB Translation: IkBmRNA -> IkBmRNA + IkB(phosp~U,NFkB,prot26,IKK,loc~nucleus)  IkB_Translation_Execute

Rule 48 TNF Degrade: TNF -> TrashTNF()  TNF_Degrade

Rule 49 A20 Degrade: A20 -> TrashA20()  A20_Degrade

Rule 50 IkBDegrade: IkB(NFkB,prot26,IKK,loc~nucleus) -> TrashIkB IkB_Degrade

Rule 51 A20mRNA degrade: A20mRNA ->Trash() mrna_degrade

Rule 52 TNFmRNA degrade: TNFmRNA -> Trash() mrna_degrade

Rule 53 IkBmRNA degrade: IkBmRNA -> Trash() mrna_degrade

Rule 54 A20_IKKde: IKK(IKKb~P,IkB) +A20 -> IKK(IKKb~U,IkB) + A20 A20_IKK_deactivate

Rule 55 A20_traf6de: TRAF6(Ub~Y,TAK1) + A20 -> TRAF6(Ub~N,TAK1)  + A20 A20_traf6_deactivate 

Rule 56 IkB binding back to NFkB: NFkB(IkB,activate~Y,location~nucleus,TNF,A20,IkBpr) + IkB(phosp~U,NFkB,prot26,IKK,loc~nucleus) -> NFkB(IkB!1,activate~Y,location~nucleus,TNF,A20,IkBpr).IkB(phosp~U,NFkB!1,prot26,IKK,loc~nucleus) IkB_bindBackNFkB

#Rule 57 IkB binding back to NFkB: NFkB(IkB,activate~Y,location~nucleus,TNF!1).DNA(TNF!1) + IkB(phosp~U,NFkB,prot26,IKK,loc~nucleus) -> NFkB(IkB!1,activate~Y,location~nucleus,TNF).IkB(phosp~U,NFkB!1,prot26,IKK,loc~nucleus) + DNA(TNF) IkB_bindBackNFkB

#Rule 58 IkB binding back to NFkB: NFkB(IkB,activate~Y,location~nucleus,A20!1).DNA(A20!1) + IkB(phosp~U,NFkB,prot26,IKK,loc~nucleus) -> NFkB(IkB!1,activate~Y,location~nucleus,A20).IkB(phosp~U,NFkB!1,prot26,IKK,loc~nucleus) + DNA(A20) IkB_bindBackNFkB

Rule 59 NfkB_deactivate: NFkB(IkB!1,activate~Y,location~nucleus).IkB(phosp~U,NFkB!1,prot26,IKK,loc~nucleus)->NFkB(IkB!1,activate~N,location~nucleus).IkB(phosp~U,NFkB!1,prot26,IKK,loc~nucleus) IkB_NFkB_deactivate

Rule 60 NFkB_back_cytoplasm: NFkB(IkB!1,activate~N,location~nucleus).IkB(phosp~U,NFkB!1,prot26,IKK,loc~nucleus) -> NFkB(IkB!1,activate~N,location~cytoplasm).IkB(phosp~U,NFkB!1,prot26,IKK,loc~cytoplasm) IkB_NFkB_cyto

end reaction rules
end model

#ACTIONS
#generate_network({overwrite=>1,max_iter=>21});

generate_network({overwrite=>1});

#equillibrate model
setConcentration("LPS(lipidA,COOH)",0);
simulate_ode({suffix=>"equil",t_start=>0,t_end=>100000,n_steps=>10,atol=>1e-12,rtol=>1e-12,sparse=>1,steady_state=>1});

# begin simulation
setConcentration("LPS(lipidA,COOH)",1000);
simulate_ode({suffix=>"1000",t_start=>0,t_end=>100000,n_steps=>1000});


#setConcentration("LPS(lipidA,COOH)",10000);
#simulate_ode({suffix=>"100_pre",continue=>1,t_start=>100000,t_end=>200000,n_steps=>1000});
