# Supplementary material for: MOSBIE: a tool for comparison and analysis of rule-based biochemical models
Source: BMC Bioinformatics. 2014 Sep 25;15(1):316. doi: 10.1186/1471-2105-15-316 (PMC4261755; doi:10.1186/1471-2105-15-316)
Supplement: Supplementary file 1 — Additional file 1: The BNGL models and position files necessary to generate the figures presented in this work. (ZIP 57 KB) [file 12859_2014_6636_MOESM1_ESM.zip › figure_files/fig10/TLR4_v16.bngl]

# Basic BNGL Model Template
begin model

begin parameters
#considering Mouse embryonic fibroblast 
#[Lipiniacki JTB 2004]
Na 6.023e23
Vmem 2.56e-16 #John's chapter
Vcyt 1.665e-12  #[Lipiniacki JTB 2004]
Vnuc 0.333e-12 #[Lipiniacki JTB 2004]
Vext 1.6e-9       #John's chapter

#to modify the no. of units of molecules present
factor 6

LPS_Init 100
LBP_Init 10000*100 #more, as it is in exterior
CD14_Init 10000*factor
MD2_Init 10000*factor
TLR_Init 10000*factor
PIP_Init 10000*factor
BTK_Init 10000*factor
MAL_Init 10000*factor
MyD88_Init 10000*factor
SOCS1_Init 10000*factor
PKCe_Init 10000*factor
IRAK4_Init 10000*factor
IRAK1_Init 10000*factor
TOLLIP_Init 10000*factor
TRAF6_Init 10000*factor

A20_Init 0
A20_Preconditioned 0
Uev1a_Init 10000*factor
TRAM_Init 10000*factor
TRIF_Init 10000*factor  
RIP_Init 10000*factor
TAK1_Init 10000*factor
TAB1_Init 10000*factor
TAB2_Init 10000*factor
Ikk_Complex_Init 10000*factor
IkB_Init 10000*factor
NFkB_Inactive_Cytoplasm 10000*factor
Proteosome26_Init 10000*factor
DNA 2

#(CJ Thomas 2002)
LPS_LBP_Bind 1.23e6/(Na*Vext)
LPS_LBP_Unbind 4.26e-3

#(HJ Shin 2007)
#LPS_CD14_Bind 2.86e3/(Na*Vext)
LPS_CD14_Bind 2.86e3/(Na*Vmem)
LPS_CD14_Unbind 2.51e-2

#(HJ Shin 2007)
LPS_MD2_Bind 5.61e3/(Na*Vmem)
#LPS_MD2_Bind 5.61e5/(Na*Vmem)
LPS_MD2_Unbind 1.28e-2

#(Hyakushima 2004)
MD2_TLR4_Bind 7500/(Na*Vmem)
MD2_TLR4_Unbind 4.7e-4

#Dawes and Edelstein-Keshlet BioPhy J 92(3) 1-25
kPI5K 0.84
kPIP21 1.45

#assumption
kf 10e7
kb 1

#high (asumption)
#Cd14_Pip2_Activate 10e5/(Na*Vmem)
#Cd14_Pip2_Deactivate 10e-2
Cd14_Pip2_Activate kf/(Na*Vmem)
Cd14_Pip2_Deactivate kb

TLR4_Complex_Dimer_Bind kf/(Na*Vmem) 
TLR4_Complex_Dimer_Unbind 0

Pip2_Mal_Bind kf/(Na*Vcyt)
Pip2_Mal_Unbind kb

#inhibitory
Btk_Mal_Phos (kf*0.1)/(Na*Vcyt)
Btk_Mal_Unphos kb

#inhibitory
Socs1_Mal_Bind kf*0.1/(Na*Vcyt)
Socs1_Mal_Unbind kb

MAL_MyD88_Bind kf/(Na*Vcyt)
MAL_MyD88_Unbind kb

MAL_TLR4_Bind kf/(Na*Vcyt) 
MAL_TLR4_Unbind kb

MyD88_IRAK4_Bind kf/(Na*Vcyt)
MyD88_IRAK4_Unbind kb

MyD88_IRAK1_Bind kf/(Na*Vcyt)
MyD88_IRAK1_Unbind kb

#assumption
kphos 0.1
kdephos 10

ikbphos kphos
ikbdephos kdephos

#hoffmann
IkBcat 0.1
ikkphos 0.1
ikkdephos 0.2

kcat 0.1

IRAK1_TRAF6_Bind kf/(Na*Vcyt)
IRAK1_TRAF6_Unbind kb

TRAF6_Ubiquitinating kphos
#TRAF6_Deubiquitinating kdephos
TRAF6_Deubiquitinating 0.2

#MyD88 independent pathway contributes to the late phase of NFkB. it isctivated about 30 mins later than MyD88 dependent pathway
# ref
Tram_Tlr4_Bind kf/(Na*Vcyt*10)
Tram_Tlr4_Unbind kb/10

Trif_Tram_Bind kf/(Na*Vcyt)
Trif_Tram_Unbind kb

TRIF_TRAF6_Bind kf/(Na*Vcyt)
TRIF_TRAF6_Unbind kb

RIP_TRIF_Bind kf/(Na*Vcyt)
RIP_TRIF_Unbind kb


end parameters

begin molecule types
LPS(lipidA,COOH)
LBP(lps)
CD14(NH2pocket)
MD2(patch,pocket)
TLR4(patchAB,tlr4,TIR)

PIP(3p~U~P,4p~U~P,5p~U~P)
PI5K(loc~cyt~mem)
MAL(PIP2,TIR,TIRm,PEST~U~P) 
MyD88(DD1,DD4,TIR)
SOCS1(MAL)
BTK()
IRAK4(DD)
IRAK1(DD~U~P,T6BD)

TRAF6(IRAK1,TRIF,Ub~Y~N,A20,TAK1)
A20()
Uev1a(TRAF6)
RIP1(TRIF)
TAK1(TRAF6,Tab1,Tab2,IKK)
TAB1(tak1)
TAB2(tak1)

#TRAM(Myr~Y~N,pS16~U~P,TIR,TRIF) 
TRAM(S16~U~P,TIR,TRIF)
TRIF(TRAM,T6BM,TIR,RHIM)

IKK(IKKa,IKKb~U~P,NEMO,TAK1,IkB)
IkB(phosp~U~P,NFkB,prot26,IKK,loc~cytoplasm~nucleus) 
NFkB(IkB,activate~Y~N,location~cytoplasm~nucleus,A20,TNF,IkBpr)
Proteosome26s(IkB)
DNA(A20,TNF,IkB,IL10)
IkBmRNA(Translation~on~off)
TNFmRNA(Translation~on~off)
A20mRNA(Translation~on~off)
TNF()

TrashA20()
TrashIkB()
TrashTNF()
TrashIKK()

end molecule types

begin seed species

LPS(lipidA,COOH) LPS_Init
LBP(lps)  LBP_Init
CD14(NH2pocket)  CD14_Init
MD2(patch,pocket) MD2_Init
TLR4(patchAB,tlr4,TIR) TLR_Init
PIP(3p~U,4p~P,5p~U) PIP_Init
PI5K(loc~cyt) PIP_Init
BTK BTK_Init
MAL(PIP2,TIR,TIRm,PEST~U) MAL_Init
MyD88(DD1,DD4,TIR) MyD88_Init
SOCS1(MAL)  SOCS1_Init
IRAK4(DD) IRAK4_Init
IRAK1(DD~U,T6BD) IRAK1_Init

TRAM(S16~P,TIR,TRIF) TRAM_Init
TRIF(TRAM,T6BM,TIR,RHIM) TRIF_Init

TRAF6(IRAK1,TRIF,Ub~N,A20,TAK1) TRAF6_Init
Uev1a(TRAF6) Uev1a_Init
RIP1(TRIF) RIP_Init

TAK1(TRAF6,Tab1,Tab2,IKK) TAK1_Init
TAB1(tak1) TAB1_Init
TAB2(tak1)  TAB2_Init

IKK(IKKa,IKKb~U,NEMO,TAK1,IkB) Ikk_Complex_Init
IkB(phosp~U,NFkB,prot26,IKK,loc~cytoplasm) IkB_Init
NFkB(IkB,activate~N,location~cytoplasm,A20,TNF,IkBpr)  NFkB_Inactive_Cytoplasm
Proteosome26s(IkB)   Proteosome26_Init
DNA(A20,TNF,IkB,IL10)   DNA

end  seed species

begin observables

Molecules freeLPS LPS(lipidA,COOH)
Molecules LPS_LBP LPS(lipidA!1).LBP(lps!1)
Molecules LPS_Cd14 LPS(lipidA!1).CD14(NH2pocket!1)
Molecules LPS_MD2 MD2(patch!+,pocket!1).LPS(lipidA!1)
Molecules TLR4dimer TLR4(patchAB!1,tlr4!3,TIR)
Molecules PIP2 PIP(4p~P)
Molecules Active_Mal MAL(TIR!+,TIRm!1,PEST~U)
Molecules MyD88_Irak1 MyD88(DD4!1,DD1!2)
Molecules TRAF6_IRAK1 TRAF6(IRAK1!1)
Molecules TRAF6_UB_Bound TRAF6(Ub~Y!1)
Molecules BoundRIP1 RIP1(TRIF!1) 
Molecules ActiveTLR4 TLR4(patchAB!1,tlr4!+,TIR!+)
Molecules Trif_TRAF6 TRAF6(TRIF!1)
Molecules TLR_Tram TRAM(TIR!1).TLR4(patchAB!+,tlr4!2,TIR!1).TLR4(patchAB!+,tlr4!2)
Molecules IRAK1P IRAK1(DD~P!+)
#
Molecules TRAF6_UbY TRAF6(Ub~Y)
Molecules TRAF6_TRIF_UbY TRAF6(TRIF!+,Ub~Y)
Molecules TRAF6_IRAK1_UbY TRAF6(IRAK1!+,Ub~Y)
#
Molecules TRAF6_TRIF_IRAK1 TRAF6(TRIF!+,IRAK1!+)
end observables

begin reaction rules

# Receptor Assembly
#[Wright et al Science 1990; Tobias et al JBC 1989]
#LPS binds to LBP
Rule 1 LPS_LBP : LPS(lipidA) + LBP(lps) <->  LPS(lipidA!1).LBP(lps!1) LPS_LBP_Bind,LPS_LBP_Unbind 

#[Kim et al JBC 2005; Jiang et al Nat Imm 2005; O’Neil et al Pharmacol Rev 2009; Kennedy et al JBC 2004, Miyake J of Endotoxin Research 2006] 
#LPS is transferred to CD14 via LBP
Rule 2 LPS_LBP_CD14: LPS(lipidA!1).LBP(lps!1) + CD14(NH2pocket) -> LPS(lipidA!1).CD14(NH2pocket!1) + LBP(lps) LPS_CD14_Bind

#Kagan et al 2006
#Pi5K is activated through a series of steps. ( for simplicity we haven't shown the intermediate steps)
Rule 3: LPS(lipidA!1).CD14(NH2pocket!1) + PI5K(loc~cyt) <-> LPS(lipidA!1).CD14(NH2pocket!1)+ PI5K(loc~mem) Cd14_Pip2_Activate,Cd14_Pip2_Deactivate

Rule 4: PI5K(loc~mem) + PIP(4p~U) <-> PI5K(loc~mem) + PIP(4p~P) kPI5K,kPIP21

#LPS-CD14 Unbind
Rule 5: LPS(lipidA!1).CD14(NH2pocket!1) -> LPS(lipidA) + CD14(NH2pocket) LPS_CD14_Unbind


# [O�Neil et al Pharmacol Rev 2009;]
#LPS is transferred to MD2-TLR4 complex via Cd14
Rule 6 LPS_CD14_MD2: MD2(patch!+,pocket) + LPS(lipidA!1).CD14(NH2pocket!1) -> MD2(patch!+,pocket!1).LPS(lipidA!1) + CD14(NH2pocket) LPS_MD2_Bind  

#LPS-MD2 Unbind
Rule 7: MD2(patch,pocket!1).LPS(lipidA!1) -> MD2(patch,pocket) + LPS(lipidA) LPS_MD2_Unbind

#[ONeil Imm Rev 2008] preassembly
Rule 8 MD2_TLR4: MD2(patch,pocket) + TLR4(patchAB,tlr4,TIR) <-> MD2(patch!1,pocket).TLR4(patchAB!1,tlr4,TIR) MD2_TLR4_Bind,MD2_TLR4_Unbind

Rule 9 TLR4 dimer: MD2(patch!1,pocket!2).TLR4(patchAB!1,tlr4,TIR).LPS(lipidA!2) + MD2(patch!1,pocket!2).TLR4(patchAB!1,tlr4,TIR).LPS(lipidA!2) -> MD2(patch!1,pocket!2).TLR4(patchAB!1,tlr4!3,TIR).LPS(lipidA!2).MD2(patch!4,pocket!5).TLR4(patchAB!4,tlr4!3,TIR).LPS(lipidA!5) TLR4_Complex_Dimer_Bind

#MyD88 dependent pathway
#(Kagan 2006)
Rule 10 PIP2_MAL: PIP(4p~P) + MAL(PIP2,TIRm,TIR) -> MAL(PIP2!1,TIRm,TIR).PIP(4p~P!1) Pip2_Mal_Bind

#PIP-MAL Unbind
Rule 11: MAL(PIP2!1).PIP(4p~P!1) ->   MAL(PIP2) + PIP(4p~P) Pip2_Mal_Unbind 

#put ksat or MM ??
#Rule 12 BTK_MAL: MAL(PIP2!+,TIR,TIRm,PEST~U) + BTK -> BTK + MAL(PIP2!+,TIR,TIRm,PEST~P)  kphos

#MAL(PEST~P) -> MAL(PEST~U) kdephos

Rule 13 MAL_SOCS1: MAL(PEST~P) + SOCS1(MAL) <-> MAL(PEST~P!1).SOCS1(MAL!1) Socs1_Mal_Bind,Socs1_Mal_Unbind

Rule 14  Mal_TLR4: MAL(PIP2!+,TIR,TIRm,PEST~U) + TLR4(tlr4!2,TIR).TLR4(tlr4!2,TIR) -> MAL(PIP2!+,TIR!1,TIRm,PEST~U).TLR4(tlr4!2,TIR!1).TLR4(tlr4!2,TIR) MAL_TLR4_Bind

#Mal-TLR4 Unbind
Rule 15  Mal_TLR4: MAL(TIR!1).TLR4(tlr4!2,TIR!1).TLR4(tlr4!2) -> MAL(TIR) + TLR4(tlr4!2,TIR).TLR4(tlr4!2) MAL_TLR4_Unbind

Rule 16 Mal_MyD88: MAL(TIR!+,TIRm,PEST~U) + MyD88(TIR,DD4) -> MAL(TIR!+,TIRm!1,PEST~U).MyD88(TIR!1,DD4) MAL_MyD88_Bind

#Mal-MyD88 Unbind
Rule 17 MAL_MyD88 Unbind: MAL(TIRm!1).MyD88(TIR!1) -> MAL(TIRm) + MyD88(TIR) MAL_MyD88_Unbind

Rule 18 MyD88_IRAK4: MAL(TIR!+,TIRm!1).MyD88(DD4,DD1,TIR!1) + IRAK4(DD) -> MAL(TIR!+,TIRm!1).MyD88(DD4!2,DD1,TIR!1).IRAK4(DD!2) MyD88_IRAK4_Bind

#MyD88-IRAk4 Unbind
Rule 19 : MyD88(DD4!2).IRAK4(DD!2) -> MyD88(DD4) + IRAK4(DD) MyD88_IRAK4_Unbind

Rule 20 MyD88_IRAK1: MyD88(DD4!+,DD1,TIR!+) + IRAK1(DD~U,T6BD) -> MyD88(DD4!+,DD1!2,TIR!+).IRAK1(DD~U!2,T6BD) MyD88_IRAK1_Bind

#MyD88-IRAk1 Unbind
Rule 21: MyD88(DD1!2).IRAK1(DD~U!2) -> MyD88(DD1) + IRAK1(DD~U)  MyD88_IRAK1_Unbind

Rule 22 :MyD88(DD1!1).IRAK1(DD~U!1) <-> MyD88(DD1!1).IRAK1(DD~P!1) kphos,kdephos


#only one molecule of TRAF6 can bound to IRAk1. TRAF6 is not shared by IRAk1 and TRAF6 (assumption)
Rule 23 IRAK1_TRAF6: MyD88(DD4!+,DD1!1,TIR!+).IRAK1(DD~P!1,T6BD) + TRAF6(IRAK1,TRIF,Ub~N) -> MyD88(DD4!+,DD1!1,TIR!+).IRAK1(DD~P!1,T6BD!2).TRAF6(IRAK1!2,TRIF,Ub~Y) IRAK1_TRAF6_Bind

#Irak1-TRAf6 Unbind
Rule 24: IRAK1(T6BD!2).TRAF6(IRAK1!2,Ub~Y) -> IRAK1(T6BD) + TRAF6(IRAK1,Ub~N) IRAK1_TRAF6_Unbind

#Traf6 Ubiquitination. Model converges here
Rule 25 TRAF6_Ubiquitinating: TRAF6(Ub~Y)+ Uev1a(TRAF6) <-> TRAF6(Ub~Y!1).Uev1a(TRAF6!1) TRAF6_Ubiquitinating,TRAF6_Deubiquitinating 

#MyD88 Independent pathway
Rule 26 Tram_Tlr4: TRAM(TIR,TRIF) + TLR4(patchAB!+,tlr4!2,TIR).TLR4(patchAB!+,tlr4!2,TIR) -> TRAM(TIR!1,TRIF).TLR4(patchAB!+,tlr4!2,TIR!1).TLR4(patchAB!+,tlr4!2,TIR) Tram_Tlr4_Bind

Rule 27 Tram_Tlr4: TRAM(TIR,TRIF) + MAL(TIR!1).TLR4(tlr4!2,TIR!1).TLR4(tlr4!2,TIR) -> TRAM(TIR!2,TRIF).MAL(TIR!1).TLR4(tlr4!3,TIR!1).TLR4(tlr4!3,TIR!2) Tram_Tlr4_Bind

Rule 28 Mal_Tlr4:  MAL(PIP2!+,TIR,TIRm,PEST~U) + TRAM(TIR!1).TLR4(patchAB!+,tlr4!2,TIR!1).TLR4(patchAB!+,tlr4!2,TIR) -> MAL(PIP2!+,TIR!1,TIRm,PEST~U).TRAM(TIR!2).TLR4(patchAB!+,tlr4!3,TIR!1).TLR4(patchAB!+,tlr4!3,TIR!2) MAL_TLR4_Bind

#TRAM-TLR4 Unbind
Rule 29: TRAM(TIR!2).TLR4(tlr4!1,TIR!2).TLR4(tlr4!1) -> TRAM(TIR) + TLR4(tlr4!1,TIR).TLR4(tlr4!1) Tram_Tlr4_Unbind

Rule 30 Trif_Tram: TRAM(TIR!+,TRIF) + TRIF(TRAM,T6BM,RHIM) -> TRAM(TIR!+,TRIF!1).TRIF(TRAM!1,T6BM,RHIM) Trif_Tram_Bind

#TRAm-TRIF Unbind
Rule 31: TRAM(TRIF!1).TRIF(TRAM!1) -> TRAM(TRIF) + TRIF(TRAM) Trif_Tram_Unbind

Rule 32 Trif_TRAF6: TRIF(TRAM!+,T6BM) + TRAF6(IRAK1,TRIF,Ub~N) -> TRIF(TRAM!+,T6BM!1).TRAF6(IRAK1,TRIF!1,Ub~N) TRIF_TRAF6_Bind

#Trif-TRAF6 Unbind 
Rule 33: TRIF(T6BM!1).TRAF6(TRIF!1,Ub~?) -> TRIF(T6BM) + TRAF6(TRIF,Ub~N) TRIF_TRAF6_Unbind

Rule 34 Trif_RIP1: TRAM(TIR!+,TRIF!2).TRIF(TRAM!2,T6BM!1,RHIM).TRAF6(IRAK1,TRIF!1,Ub~N) + RIP1(TRIF) -> TRAM(TIR!+,TRIF!2).TRIF(TRAM!2,T6BM!1,RHIM!3).TRAF6(IRAK1,TRIF!1,Ub~Y).RIP1(TRIF!3) RIP_TRIF_Bind

#TRIF-RIP1 Unbind
Rule 35: TRIF(T6BM!2,RHIM!1).RIP1(TRIF!1).TRAF6(TRIF!2,Ub~Y) -> TRIF(T6BM!2,RHIM).TRAF6(TRIF!2,Ub~N) + RIP1(TRIF) RIP_TRIF_Unbind

end reaction rules
end model

#ACTIONS
#generate_network({overwrite=>1,max_iter=>21});
generate_network({overwrite=>1});
#equillibrate model
setConcentration("LPS(lipidA,COOH)",0);
simulate_ode({suffix=>"equil",t_end=>100000,n_steps=>10,atol=>1e-12,rtol=>1e-12,sparse=>1,steady_state=>1});
# begin simulation
setConcentration("LPS(lipidA,COOH)",1000);
simulate_ode({t_start=>0,t_end=>50000,n_steps=>500,atol=>1e-12,rtol=>1e-12,sparse=>0});
