# Supplementary material for: MOSBIE: a tool for comparison and analysis of rule-based biochemical models
Source: BMC Bioinformatics. 2014 Sep 25;15(1):316. doi: 10.1186/1471-2105-15-316 (PMC4261755; doi:10.1186/1471-2105-15-316)
Supplement: Supplementary file 1 — Additional file 1: The BNGL models and position files necessary to generate the figures presented in this work. (ZIP 57 KB) [file 12859_2014_6636_MOESM1_ESM.zip › figure_files/fig3-4/egfr_net_1.pos]

null| |0|365.1163568496704|261.95426845550537
Grb2| SH2 |0|225.74471378326416|198.57413291931152
Grb2| SH3 |0|155.5495843887329|234.9219570159912
null| |1|338.4676446914673|65.89901542663574
Shc| PTB |0|352.2861261367798|128.68446159362793
Shc| Y317 |0|283.10360050201416|107.75428581237793
Shc|Y|0|305.60360050201416|115.25428581237793
Shc|pY|0|309.10360050201416|130.25428581237793
null| |2|161.59168338775635|175.82607078552246
Sos| dom |0|71.15346799147756|284.4550086372777
null| |3|-4.426384925842285|395.10098457336426
egfr| s |0|215.299565721813|285.7306156158447
egfr| l |0|334.24361515045166|374.7069454193115
egfr| r |0|378.4456720352173|352.4559860229492
egfr| Y1068 |0|290.9965753555298|327.203161239624
egfr|Y|0|316.9965753555298|334.703161239624
egfr|pY|0|320.4965753555298|349.703161239624
egfr| Y1148 |0|363.9263849258423|290.2931499481201
egfr|Y|1|389.9263849258423|297.7931499481201
egfr|pY|1|393.4263849258423|312.7931499481201
BOUNDS|221.79957335120753|241.23061561584473|281.9526596069336|336.29221071945994|BOUNDS
