# Supplementary material for: MOSBIE: a tool for comparison and analysis of rule-based biochemical models
Source: BMC Bioinformatics. 2014 Sep 25;15(1):316. doi: 10.1186/1471-2105-15-316 (PMC4261755; doi:10.1186/1471-2105-15-316)
Supplement: Supplementary file 1 — Additional file 1: The BNGL models and position files necessary to generate the figures presented in this work. (ZIP 57 KB) [file 12859_2014_6636_MOESM1_ESM.zip › figure_files/fig3-4/egfr_net_7.bngl]

begin model
begin parameters
    egf_tot       1.2e6    # molecule counts
    egfr_tot      1.8e5    # molecule counts
    Shc_tot       2.7e5    # molecule counts

    kp1      1.667e-06 # ligand-monomer binding (scaled), units: /molecule/s
    km1           0.06 # ligand-monomer dissociation, units: /s

    kp2      5.556e-06 # aggregation of bound monomers (scaled), units: /molecule/s
    km2            0.1 # dissociation of bound monomers, units: /s
 
    kp3            0.5 # dimer transphosphorylation, units: /s
    km3          4.505 # dimer dephosphorylation, units: /s

    kp14             3 # Shc transphosphorylation, units: /s
    km14          0.03 # Shc dephosphorylation, units: /s
    
    km16         0.005 # Shc cytosolic dephosphorylation, units: /s

    kp9      8.333e-07 # binding of Grb2 to receptor (scaled), units: /molecule/s
    km9           0.05 # dissociation of Grb2 from receptor, units: /s

    kp10     5.556e-06 # binding of Sos to receptor (scaled), units: /molecule/s
    km10          0.06 # dissociation of Sos from receptor, units: /s

    kp11      1.25e-06 # binding of Grb2-Sos to receptor (scaled), units: /molecule/s
    km11          0.03 # diss. of Grb2-Sos from receptor, units: /s
    
    kp13       2.5e-05 # binding of Shc to receptor (scaled), units: /molecule/s
    km13           0.6 # diss. of Shc from receptor, units: /s

    kp15       2.5e-07 # binding of ShcP to receptor (scaled), units: /molecule/s
    km15           0.3 # diss. of ShcP from receptor, units: /s

    kp17     1.667e-06 # binding of Grb2 to RP-ShcP (scaled), units: /molecule/s
    km17           0.1 # diss. of Grb2 from RP-ShcP, units: /s

    kp18       2.5e-07 # binding of ShcP-Grb2 to receptor (scaled), units: /molecule/s
    km18           0.3 # diss. of ShcP-Grb2 from receptor, units: /s

    kp19     5.556e-06 # binding of Sos to RP-ShcP-Grb2 (scaled), units: /molecule/s
    km19        0.0214 # diss. of Sos from RP-ShcP-Grb2, units: /s

    kp20     6.667e-08 # binding of ShcP-Grb2-Sos to receptor (scaled), units: /molecule/s
    km20          0.12 # diss. of ShcP-Grb2-Sos from receptor, units: /s

    kp24         5e-06 # binding of Grb2-Sos to RP-ShcP (scaled), units: /molecule/s
    km24        0.0429 # diss. of Grb2-Sos from RP-ShcP, units: /s

    kp21     1.667e-06 # binding of ShcP to Grb2 in cytosol (scaled), units: /molecule/s
    km21          0.01 # diss. of Grb2 and SchP in cytosol, units: /s

    kp23     1.167e-05 # binding of ShcP to Grb2-Sos in cytosol (scaled), units: /molecule/s
    km23           0.1 # diss. of Grb2-Sos and SchP in cytosol, units: /s

    kp12     5.556e-08 # binding of Grb2 to Sos in cytosol (scaled), units: /molecule/s
    km12        0.0015 # diss. of Grb2 and Sos in cytosol, units: /s

    kp22     1.667e-05 # binding of ShcP-Grb2 to Sos in cytosol (scaled), units: /molecule/s
    km22         0.064 # diss. of ShcP-Grb2 and Sos in cytosol, units: /s

    # check detailed balanced
    loop1 = (kp9/km9)*(kp10/km10)/((kp11/km11)*(kp12/km12))
    loop2 = (kp15/km15)*(kp17/km17)/((kp21/km21)*(kp18/km18))
    loop3 = (kp18/km18)*(kp19/km19)/((kp22/km22)*(kp20/km20))
    loop4 = (kp12/km12)*(kp23/km23)/((kp22/km22)*(kp21/km21))
    loop5 = (kp15/km15)*(kp24/km24)/((kp20/km20)*(kp23/km23))
end parameters

begin molecule types
    egf(r)
    egfr(l,r,Y1068~Y~pY,Y1148~Y~pY)
    Shc(PTB,Y317~Y~pY)
end molecule types

begin seed species
    egf(r)                        egf_tot
    Shc(PTB,Y317~Y)               Shc_tot
    egfr(l,r,Y1068~Y,Y1148~Y)     egfr_tot
end seed species

begin reaction rules
    # Ligand-receptor binding (ligand-monomer)
    egfr(l,r)   + egf(r) <-> egfr(l!1,r).egf(r!1)   kp1, km1 

    # Note changed multiplicity
    # Receptor-aggregation 
    egfr(l!+,r) + egfr(l!+,r) <-> egfr(l!+,r!3).egfr(l!+,r!3)  kp2, km2

    # Transphosphorylation of egfr by RTK
    egfr(r!+,Y1068~Y) -> egfr(r!+,Y1068~pY)  kp3
    egfr(r!+,Y1148~Y) -> egfr(r!+,Y1148~pY)  kp3

    #Dephosphorylayion
    egfr(Y1068~pY) -> egfr(Y1068~Y)  km3
    egfr(Y1148~pY) -> egfr(Y1148~Y)  km3

    # Shc transphosph
    egfr(r!+,Y1148~pY!1).Shc(PTB!1,Y317~Y) ->  egfr(r!+,Y1148~pY!1).Shc(PTB!1,Y317~pY)  kp14
    Shc(PTB!+,Y317~pY)  ->  Shc(PTB!+,Y317~Y)  km14

    # Y1148 activity
    egfr(Y1148~pY) + Shc(PTB,Y317~Y)    <-> egfr(Y1148~pY!1).Shc(PTB!1,Y317~Y)   kp13, km13
    egfr(Y1148~pY) + Shc(PTB,Y317~pY)   <-> egfr(Y1148~pY!1).Shc(PTB!1,Y317~pY)  kp15, km15
 
    # Cytosolic 
    Shc(PTB,Y317~pY) -> Shc(PTB,Y317~Y)  km16
end reaction rules

begin observables
    Molecules     Dimers       egfr(r!1).egfr(r!1)
    Molecules     RP           egfr(Y1068~pY!?), egfr(Y1148~pY!?)
    Molecules     R_Shc        egfr(Y1148~pY!1).Shc(PTB!1,Y317~Y)
    Molecules     R_ShcP       egfr(Y1148~pY!1).Shc(PTB!1,Y317~pY!?)
    Molecules     ShcP         Shc(Y317~pY!?)
    # Strong differences are seen for R_G_S in comparison with path model
 
    Molecules     Efgr_total  egfr
    Molecules     Shc_total   Shc
end observables
end model

## actions ##
# construct reaction network
generate_network({overwrite=>1})

# Equilibration..
setConcentration("egf(r)",0)
simulate_ode({t_end=>100000,n_steps=>10,sparse=>1,steady_state=>1})

# Kinetics..
setConcentration("egf(r)","egf_tot")
simulate_ode({t_end=>120,n_steps=>120,atol=>1e-8,rtol=>1e-8,sparse=>1})
