# Supplementary material for: MOSBIE: a tool for comparison and analysis of rule-based biochemical models
Source: BMC Bioinformatics. 2014 Sep 25;15(1):316. doi: 10.1186/1471-2105-15-316 (PMC4261755; doi:10.1186/1471-2105-15-316)
Supplement: Supplementary file 1 — Additional file 1: The BNGL models and position files necessary to generate the figures presented in this work. (ZIP 57 KB) [file 12859_2014_6636_MOESM1_ESM.zip › figure_files/fig6-7/fceri_fyn_trimer_case_study.pos]

null| |0|283.20732158886665|129.2354820821887
Fyn| SH2 |0|261.6711296485591|214.87725339871702
Fyn| a |0|335.11555623562526|213.9103534139948
Fyn|Y|0|347.61555623562526|220.9103534139948
Fyn|pY|0|351.11555623562526|234.9103534139948
Fyn| t |0|299.4156132011768|214.8823670004016
Fyn|Y|1|309.9156132011768|221.8823670004016
null| |1|233.27947998046875|2.247509002685547
Lig| l |0|180.9485740661621|35.515682220458984
Lig| l |1|155.0940933227539|34.42130661010742
Lig| l |2|129.46320343017578|35.73231887817383
null| |2|151.18598135832315|205.5779103430633
Lyn| SH2 |0|174.4387107742167|155.06198016728206
Lyn| U |0|137.52654608610635|154.3738087805633
Lyn| a |0|213.51281436804294|154.8652638586883
Lyn|Y|0|226.01281436804294|161.8652638586883
Lyn|pY|0|229.51281436804294|175.8652638586883
null| |3|286.04976654052734|171.20399856567383
Rec| a |0|177.42890167236328|81.71610641479492
Rec| b |0|253.28393114987188|81.79102041416823
Rec|Y|0|265.7839311498719|88.79102041416823
Rec|pY|0|269.2839311498719|102.79102041416823
Rec| g |0|361.8756974835262|79.43341640817042
Rec|Y|1|374.3756974835262|86.43341640817042
Rec|pY|1|377.8756974835262|100.43341640817042
null| |4|410.90602546763205|109.73385301631552
Syk| a |0|458.4251599891164|157.35912195247275
Syk|Y|0|470.9251599891164|164.35912195247275
Syk|pY|0|474.4251599891164|178.35912195247275
Syk| l |0|425.6183362586477|156.312702808796
Syk|Y|1|436.1183362586477|163.312702808796
Syk|pY|1|439.6183362586477|177.312702808796
Syk| tSH2 |0|383.4200940711477|155.48651186030966
BOUNDS|303.4441817096461|134.66583001205112|214.4890468038874|360.96195655894064|BOUNDS
