# Supplementary material for: MOSBIE: a tool for comparison and analysis of rule-based biochemical models
Source: BMC Bioinformatics. 2014 Sep 25;15(1):316. doi: 10.1186/1471-2105-15-316 (PMC4261755; doi:10.1186/1471-2105-15-316)
Supplement: Supplementary file 1 — Additional file 1: The BNGL models and position files necessary to generate the figures presented in this work. (ZIP 57 KB) [file 12859_2014_6636_MOESM1_ESM.zip › figure_files/fig6-7/README.txt]

1.  Place all files from the fig6-7 directory into a directory on your machine.
2.  Open the MOSBIE Model Explorer perspective.
3.  Click on the "Select a Directory to Explore" button and navigate to the directory from Step 1.
4.  <Brief wait while the models load>
5.  From the "Choose layout:" dropdown, select the layout file fceri_fyn_trimer_case_Study.pos
6.  Right-click on the blank space in the top-center model.
7.  Select "Compare similarity to...," then "fceri_fyn."

This should give you Figure 6.  To switch to Figure 7, you can either:
8.  Select the "Compare differences" radio button <or>
8a. Right-click on the black space in the top-center model, select "Compare differences to...," then "fceri_fyn."

Note:  We have noticed some bugs in the layout generated that are affected by Java version or operating system version.  However, all of the molecules and binding sites are dragable, so you can reposition all of the nodes to match the figures.  You can also double-click in the blank background space to zoom-to-fit the model into the pane.
