# Supplementary material for: MOSBIE: a tool for comparison and analysis of rule-based biochemical models
Source: BMC Bioinformatics. 2014 Sep 25;15(1):316. doi: 10.1186/1471-2105-15-316 (PMC4261755; doi:10.1186/1471-2105-15-316)
Supplement: Supplementary file 1 — Additional file 1: The BNGL models and position files necessary to generate the figures presented in this work. (ZIP 57 KB) [file 12859_2014_6636_MOESM1_ESM.zip › figure_files/fig9/output19.bngl]

###
#@BQB_HAS_VERSION:['http://identifiers.org/obo.go/GO:0000165']
#@BQM_IS:['http://identifiers.org/biomodels.db/BIOMD0000000019', 'http://identifiers.org/biomodels.db/MODEL6617455076']
#@BQB_OCCURS_IN:['http://identifiers.org/taxonomy/9606']
#@creatorName:'Le Novre Nicolas'
#@creatorEmail:'lenov@ebi.ac.uk'
#@BQB_IS_VERSION_OF:['http://identifiers.org/reactome/REACT_9417.3']
#@BQM_IS_DESCRIBED_BY:['http://identifiers.org/pubmed/11923843']
#@notes:'This is an atomized translation of an SBML model created on 01/07/2014. The original model has 100 molecules and 125 reactions. The translated model has 25 molecules and 125 rules'
###
begin model
begin parameters
	k1 0.003
	kr1 0.228
	kr2 6.0
	k2 0.001
	k3 60.0
	kr3 0.6
	k4 1.038e-05
	kr4 0.0996
	k6 0.003
	kr6 0.3
	k7 0.003
	k8 0.0001
	kr8 12.0
	k10 3.25581
	kr10 0.66
	kr11 6.0
	k11 0.001
	kr12 0.6
	k12 60.0
	k13 130.2
	k14 0.0001
	kr14 12.0
	k15 600000.0
	kr16 16.5
	k16 0.001
	kr17 3.6
	k17 0.001
	kr18 78.0
	k18 0.0015
	kr19 1e-05
	k19 30.0
	kr20 24.0
	k20 0.00021
	k21 1.38
	kr21 2.2e-05
	k22 0.0021
	kr22 6.0
	k23 360.0
	kr23 36.0
	k24 0.001
	kr24 33.0
	kr25 1.284
	k25 0.001
	k28 0.0001
	kr28 0.318
	k29 60.0
	kr29 7e-05
	kr32 2.4e-05
	k32 6.0
	k33 12.0
	kr33 0.0021
	k34 1.8
	kr34 0.00045
	k35 0.09
	kr35 0.00045
	Vm36 61200.0
	Km36 2e+14
	k37 18.0
	kr37 9e-05
	k40 0.003
	kr40 3.84
	kr41 2.574
	k41 0.003
	k42 0.0071
	kr42 12.0
	k43 60.0
	kr44 1.0998
	k44 0.00111
	k45 210.0
	k47 174.0
	kr48 48.0
	k48 0.00143
	k49 3.48
	kr50 30.0
	k50 2.5e-05
	k52 0.00534
	kr52 1.98
	k53 960.0
	k55 342.0
	kr56 36.0
	k56 0.00145
	k57 16.2
	kr58 30.0
	k58 0.0005
	k59 18.0
	k60 0.04002
	k61 0.01002
	RT 50000.0
end parameters
begin compartments
	c1  3  1.0
	c2  3  1.0
	c3  3  4.3e-06
	cell 3 1.0
end compartments
begin molecule types
	EGF(egfr,iMod~I~U)
	EGFR(egf,egfr,gap,grb2,iMod~U~I,phospho~U~P,prot,shc)
	Prot(egfr,iMod~I~U)
	GAP(egfr)
	Grb2(egfr,shc,sos)
	SOS(grb2,ras)
	Shc(egfr,grb2,phospho~P~U)
	Raf(iMod~I~U,phospho~P~U,mek,phosphotase1,ras)
	Phosphotase1(raf)
	MEK(erk,iMod~I~U,phosphatase2,phospho~P~U~PP,raf)
	Phosphatase2(mek)
	ERK(iMod~I~U,mek,phospho~P~U~PP,phosphotase3)
	Phosphotase3(erk)
	Ras(gdp,gtp,iMod~I~U,raf,sos)
	GTP(phospho~P~U,ras)
	GDP(ras)
end molecule types
begin seed species
	@c1:$EGF(egfr,iMod~U) 4962.0
	@c1:EGFR(egf,egfr,gap,grb2,iMod~U,phospho~U,prot,shc) 50000.0
	@c2:Prot(egfr,iMod~U) 81000.0
	@c2:GAP(egfr) 12000.0
	@c2:Grb2(egfr,shc,sos) 11000.0
	@c2:SOS(grb2,ras) 26300.0
	@c2:Ras(gdp!0,gtp,iMod~U,raf,sos).GDP(ras!0) 72000.0
	@c2:Grb2(sos!0,egfr,shc).SOS(grb2!0,ras) 40000.0
	@c2:Shc(egfr,grb2,phospho~U) 101000.0
	@c2:Raf(iMod~U,phospho~U,mek,phosphotase1,ras) 40000.0
	@c2:Phosphotase1(raf) 40000.0
	@c2:MEK(erk,iMod~U,phosphatase2,phospho~U,raf) 22000000.0
	@c2:Phosphatase2(mek) 40000.0
	@c2:ERK(iMod~U,mek,phospho~U,phosphotase3) 21000000.0
	@c2:Phosphotase3(erk) 10000000.0
end seed species
begin observables
	Species EGF EGF(egfr,iMod~U) #EGF
	Species EGFR EGFR(egf,egfr,gap,grb2,iMod~U,phospho~U,prot,shc) #EGFR
	Species EGF_EGFR EGFR(egf!0,egfr,gap,grb2,iMod~U,phospho~U,prot,shc).EGF(egfr!0,iMod~U) #EGF-EGFR
	Species EGF_EGFR2 EGFR(egf!0,egfr!2,gap,grb2,iMod~U,phospho~U,prot,shc).EGFR(egf!1,egfr!2,gap,grb2,iMod~U,phospho~U,prot,shc).EGF(egfr!0,iMod~U).EGF(egfr!1,iMod~U) #EGF-EGFR^2
	Species EGF_EGFRm2 EGFR(egf!0,egfr!2,gap,grb2,iMod~U,phospho~P,prot,shc).EGFR(egf!1,egfr!2,gap,grb2,iMod~U,phospho~P,prot,shc).EGF(egfr!0,iMod~U).EGF(egfr!1,iMod~U) #EGF-EGFR*^2
	Species EGFRi EGFR(egf,egfr,gap,grb2,iMod~I,phospho~U,prot,shc) #EGFRi
	Species EGF_EGFRm2_GAP_Grb2_Prot EGFR(egf!0,egfr!2,gap!3,grb2!4,iMod~U,phospho~P,prot,shc).EGFR(egf!1,egfr!2,prot!5,gap,grb2,iMod~U,phospho~P,shc).Grb2(egfr!4,shc,sos).EGF(egfr!0,iMod~U).EGF(egfr!1,iMod~U).Prot(egfr!5,iMod~I).GAP(egfr!3) #EGF-EGFR*^2-GAP-Grb2-Prot
	Species EGF_EGFRim2 EGFR(egf!0,egfr!2,gap,grb2,iMod~I,phospho~P,prot,shc).EGFR(egf!1,egfr!2,gap,grb2,iMod~I,phospho~P,prot,shc).EGF(egfr!0,iMod~U).EGF(egfr!1,iMod~U) #EGF-EGFRi*^2
	Species Proti Prot(egfr,iMod~I) #Proti
	Species EGF_EGFRi EGFR(egf!0,egfr,gap,grb2,iMod~I,phospho~U,prot,shc).EGF(egfr!0,iMod~U) #EGF-EGFRi
	Species EGF_EGFRi2 EGFR(egf!0,egfr!2,gap,grb2,iMod~I,phospho~U,prot,shc).EGFR(egf!1,egfr!2,gap,grb2,iMod~I,phospho~U,prot,shc).EGF(egfr!0,iMod~U).EGF(egfr!1,iMod~U) #EGF-EGFRi^2
	Species Prot Prot(egfr,iMod~U) #Prot
	Species GAP GAP(egfr) #GAP
	Species EGF_EGFRm2_GAP EGFR(egf!0,egfr!2,gap,grb2,iMod~U,phospho~P,prot,shc).EGFR(egf!1,egfr!2,gap!3,grb2,iMod~U,phospho~P,prot,shc).EGF(egfr!0,iMod~U).EGF(egfr!1,iMod~U).GAP(egfr!3) #EGF-EGFR*^2-GAP
	Species EGFi EGF(egfr,iMod~I) #EGFi
	Species EGF_EGFRim2_GAP EGFR(egf!0,egfr!2,gap!3,grb2,iMod~I,phospho~P,prot,shc).EGFR(egf!1,egfr!2,gap,grb2,iMod~I,phospho~P,prot,shc).EGF(egfr!0,iMod~U).EGF(egfr!1,iMod~U).GAP(egfr!3) #EGF-EGFRi*^2-GAP
	Species EGF_EGFRim2_GAP_Grb2 EGFR(egf!0,egfr!2,gap!3,grb2,iMod~I,phospho~P,prot,shc).EGFR(egf!1,egfr!2,grb2!4,gap,iMod~I,phospho~P,prot,shc).Grb2(egfr!4,shc,sos).EGF(egfr!0,iMod~U).EGF(egfr!1,iMod~U).GAP(egfr!3) #EGF-EGFRi*^2-GAP-Grb2
	Species EGF_EGFRim2_GAP_Grb2_SOS EGFR(egf!0,egfr!2,gap!3,grb2!4,iMod~I,phospho~P,prot,shc).EGFR(egf!1,egfr!2,gap,grb2,iMod~I,phospho~P,prot,shc).Grb2(egfr!4,sos!5,shc).EGF(egfr!0,iMod~U).EGF(egfr!1,iMod~U).SOS(grb2!5,ras).GAP(egfr!3) #EGF-EGFRi*^2-GAP-Grb2-SOS
	Species EGF_EGFRim2_GAP_Grb2_SOS_Ras_GDP EGFR(egf!0,egfr!2,gap!3,grb2!4,iMod~I,phospho~P,prot,shc).EGFR(egf!1,egfr!2,gap,grb2,iMod~I,phospho~P,prot,shc).Ras(gdp!5,sos!7,gtp,iMod~U,raf).Grb2(egfr!4,sos!6,shc).EGF(egfr!0,iMod~U).EGF(egfr!1,iMod~U).SOS(grb2!6,ras!7).GAP(egfr!3).GDP(ras!5) #EGF-EGFRi*^2-GAP-Grb2-SOS-Ras-GDP
	Species EGF_EGFRim2_GAP_Grb2_SOS_Ras_GTP EGFR(egf!0,egfr!2,gap!3,grb2!4,iMod~I,phospho~P,prot,shc).EGFR(egf!1,egfr!2,gap,grb2,iMod~I,phospho~P,prot,shc).Ras(gtp!5,sos!7,gdp,iMod~U,raf).Grb2(egfr!4,sos!6,shc).EGF(egfr!0,iMod~U).EGF(egfr!1,iMod~U).GTP(ras!5,phospho~U).SOS(grb2!6,ras!7).GAP(egfr!3) #EGF-EGFRi*^2-GAP-Grb2-SOS-Ras-GTP
	Species Grb2 Grb2(egfr,shc,sos) #Grb2
	Species EGF_EGFRm2_GAP_Grb2 EGFR(egf!0,egfr!2,gap!3,grb2!4,iMod~U,phospho~P,prot,shc).EGFR(egf!1,egfr!2,gap,grb2,iMod~U,phospho~P,prot,shc).Grb2(egfr!4,shc,sos).EGF(egfr!0,iMod~U).EGF(egfr!1,iMod~U).GAP(egfr!3) #EGF-EGFR*^2-GAP-Grb2
	Species SOS SOS(grb2,ras) #SOS
	Species EGF_EGFRm2_GAP_Grb2_SOS EGFR(egf!0,egfr!2,gap!3,grb2!4,iMod~U,phospho~P,prot,shc).EGFR(egf!1,egfr!2,gap,grb2,iMod~U,phospho~P,prot,shc).Grb2(egfr!4,sos!5,shc).EGF(egfr!0,iMod~U).EGF(egfr!1,iMod~U).SOS(grb2!5,ras).GAP(egfr!3) #EGF-EGFR*^2-GAP-Grb2-SOS
	Species Ras_GDP Ras(gdp!0,gtp,iMod~U,raf,sos).GDP(ras!0) #Ras-GDP
	Species EGF_EGFRm2_GAP_Grb2_SOS_Ras_GDP EGFR(egf!0,egfr!2,gap!3,grb2!4,iMod~U,phospho~P,prot,shc).EGFR(egf!1,egfr!2,gap,grb2,iMod~U,phospho~P,prot,shc).Ras(gdp!5,sos!7,gtp,iMod~U,raf).Grb2(egfr!4,sos!6,shc).EGF(egfr!0,iMod~U).EGF(egfr!1,iMod~U).SOS(grb2!6,ras!7).GAP(egfr!3).GDP(ras!5) #EGF-EGFR*^2-GAP-Grb2-SOS-Ras-GDP
	Species Ras_GTP Ras(gtp!0,gdp,iMod~U,raf,sos).GTP(ras!0,phospho~U) #Ras-GTP
	Species EGF_EGFRm2_GAP_Grb2_SOS_Ras_GTP EGFR(egf!0,egfr!2,gap!3,grb2!4,iMod~U,phospho~P,prot,shc).EGFR(egf!1,egfr!2,gap,grb2,iMod~U,phospho~P,prot,shc).Ras(gtp!5,sos!7,gdp,iMod~U,raf).Grb2(egfr!4,sos!6,shc).EGF(egfr!0,iMod~U).EGF(egfr!1,iMod~U).GTP(ras!5,phospho~U).SOS(grb2!6,ras!7).GAP(egfr!3) #EGF-EGFR*^2-GAP-Grb2-SOS-Ras-GTP
	Species Grb2_SOS Grb2(sos!0,egfr,shc).SOS(grb2!0,ras) #Grb2-SOS
	Species Shc Shc(egfr,grb2,phospho~U) #Shc
	Species EGF_EGFRm2_GAP_Shc EGFR(egf!0,egfr!2,gap!3,shc!4,grb2,iMod~U,phospho~P,prot).EGFR(egf!1,egfr!2,gap,grb2,iMod~U,phospho~P,prot,shc).Shc(egfr!4,grb2,phospho~U).EGF(egfr!0,iMod~U).EGF(egfr!1,iMod~U).GAP(egfr!3) #EGF-EGFR*^2-GAP-Shc
	Species EGF_EGFRm2_GAP_Shcm EGFR(egf!0,egfr!2,gap!3,grb2,iMod~U,phospho~P,prot,shc).EGFR(egf!1,egfr!2,shc!4,gap,grb2,iMod~U,phospho~P,prot).Shc(egfr!4,grb2,phospho~P).EGF(egfr!0,iMod~U).EGF(egfr!1,iMod~U).GAP(egfr!3) #EGF-EGFR*^2-GAP-Shc*
	Species EGF_EGFRm2_GAP_Shcm_Grb2 EGFR(egf!0,egfr!2,gap!3,grb2!4,shc!5,iMod~U,phospho~P,prot).EGFR(egf!1,egfr!2,gap,grb2,iMod~U,phospho~P,prot,shc).Grb2(egfr!4,shc!6,sos).Shc(egfr!5,grb2!6,phospho~P).EGF(egfr!0,iMod~U).EGF(egfr!1,iMod~U).GAP(egfr!3) #EGF-EGFR*^2-GAP-Shc*-Grb2
	Species EGF_EGFRm2_GAP_Shcm_Grb2_SOS EGFR(egf!0,egfr!2,gap!3,grb2!4,shc!5,iMod~U,phospho~P,prot).EGFR(egf!1,egfr!2,gap,grb2,iMod~U,phospho~P,prot,shc).Grb2(egfr!4,shc!6,sos!7).Shc(egfr!5,grb2!6,phospho~P).EGF(egfr!0,iMod~U).EGF(egfr!1,iMod~U).SOS(grb2!7,ras).GAP(egfr!3) #EGF-EGFR*^2-GAP-Shc*-Grb2-SOS
	Species EGF_EGFRm2_GAP_Shcm_Grb2_SOS_Ras_GDP EGFR(egf!0,egfr!2,gap!3,grb2!4,shc!5,iMod~U,phospho~P,prot).EGFR(egf!1,egfr!2,gap,grb2,iMod~U,phospho~P,prot,shc).Ras(gdp!6,sos!9,gtp,iMod~U,raf).Grb2(egfr!4,shc!7,sos!8).Shc(egfr!5,grb2!7,phospho~P).EGF(egfr!0,iMod~U).EGF(egfr!1,iMod~U).SOS(grb2!8,ras!9).GAP(egfr!3).GDP(ras!6) #EGF-EGFR*^2-GAP-Shc*-Grb2-SOS-Ras-GDP
	Species EGF_EGFRm2_GAP_Shcm_Grb2_SOS_Ras_GTP EGFR(egf!0,egfr!2,gap!3,grb2!4,shc!5,iMod~U,phospho~P,prot).EGFR(egf!1,egfr!2,gap,grb2,iMod~U,phospho~P,prot,shc).Ras(gtp!6,sos!9,gdp,iMod~U,raf).Grb2(egfr!4,shc!7,sos!8).Shc(egfr!5,grb2!7,phospho~P).EGF(egfr!0,iMod~U).EGF(egfr!1,iMod~U).GTP(ras!6,phospho~U).SOS(grb2!8,ras!9).GAP(egfr!3) #EGF-EGFR*^2-GAP-Shc*-Grb2-SOS-Ras-GTP
	Species Shcm_Grb2_SOS Grb2(shc!0,sos!1,egfr).Shc(grb2!0,egfr,phospho~P).SOS(grb2!1,ras) #Shc*-Grb2-SOS
	Species Shcm_Grb2 Grb2(shc!0,egfr,sos).Shc(grb2!0,egfr,phospho~P) #Shc*-Grb2
	Species Shcm Shc(egfr,grb2,phospho~P) #Shc*
	Species Raf Raf(iMod~U,phospho~U,mek,phosphotase1,ras) #Raf
	Species Raf_Ras_GTP Ras(gtp!0,raf!1,gdp,iMod~U,sos).Raf(ras!1,iMod~U,phospho~U,mek,phosphotase1).GTP(ras!0,phospho~P) #Raf-Ras-GTP
	Species Ras_GTPm Ras(gtp!0,gdp,iMod~U,raf,sos).GTP(ras!0,phospho~P) #Ras-GTP*
	Species Phosphotase1 Phosphotase1(raf) #Phosphotase1
	Species Rafm Raf(iMod~U,phospho~P,mek,phosphotase1,ras) #Raf*
	Species Rafm_Pase Raf(phosphotase1!0,iMod~U,phospho~P,mek,ras).Phosphotase1(raf!0) #Raf*-P'ase
	Species MEK MEK(erk,iMod~U,phosphatase2,phospho~U,raf) #MEK
	Species MEK_Rafm MEK(raf!0,erk,iMod~U,phosphatase2,phospho~U).Raf(mek!0,iMod~U,phospho~P,phosphotase1,ras) #MEK-Raf*
	Species MEK_P MEK(erk,iMod~U,phosphatase2,phospho~P,raf) #MEK-P
	Species MEK_P_Rafm MEK(raf!0,erk,iMod~U,phosphatase2,phospho~P).Raf(mek!0,iMod~U,phospho~P,phosphotase1,ras) #MEK-P-Raf*
	Species MEK_PP MEK(erk,iMod~U,phosphatase2,phospho~PP,raf) #MEK-PP
	Species MEK_PP_Pase2 MEK(phosphatase2!0,erk,iMod~U,phospho~PP,raf).Phosphatase2(mek!0) #MEK-PP-P'ase2
	Species Phosphatase2 Phosphatase2(mek) #Phosphatase2
	Species MEK_P_Pase2 MEK(phosphatase2!0,erk,iMod~U,phospho~P,raf).Phosphatase2(mek!0) #MEK-P-P'ase2
	Species ERK ERK(iMod~U,mek,phospho~U,phosphotase3) #ERK
	Species ERK_MEK_PP MEK(erk!0,iMod~U,phosphatase2,phospho~PP,raf).ERK(mek!0,iMod~U,phospho~U,phosphotase3) #ERK-MEK-PP
	Species ERK_P ERK(iMod~U,mek,phospho~P,phosphotase3) #ERK-P
	Species ERK_P_MEK_PP MEK(erk!0,iMod~U,phosphatase2,phospho~PP,raf).ERK(mek!0,iMod~U,phospho~P,phosphotase3) #ERK-P-MEK-PP
	Species ERK_PP ERK(iMod~U,mek,phospho~PP,phosphotase3) #ERK-PP
	Species Phosphotase3 Phosphotase3(erk) #Phosphotase3
	Species ERK_PP_Pase3 ERK(phosphotase3!0,iMod~U,mek,phospho~PP).Phosphotase3(erk!0) #ERK-PP-P'ase3
	Species ERK_P_Pase3 ERK(phosphotase3!0,iMod~U,mek,phospho~P).Phosphotase3(erk!0) #ERK-P-P'ase3
	Species EGF_EGFRim2_GAP_Shc EGFR(egf!0,egfr!2,gap!3,shc!4,grb2,iMod~I,phospho~P,prot).EGFR(egf!1,egfr!2,gap,grb2,iMod~I,phospho~P,prot,shc).Shc(egfr!4,grb2,phospho~U).EGF(egfr!0,iMod~U).EGF(egfr!1,iMod~U).GAP(egfr!3) #EGF-EGFRi*^2-GAP-Shc
	Species EGF_EGFRim2_GAP_Shcm EGFR(egf!0,egfr!2,gap!3,shc!4,grb2,iMod~I,phospho~P,prot).EGFR(egf!1,egfr!2,gap,grb2,iMod~I,phospho~P,prot,shc).Shc(egfr!4,grb2,phospho~P).EGF(egfr!0,iMod~U).EGF(egfr!1,iMod~U).GAP(egfr!3) #EGF-EGFRi*^2-GAP-Shc*
	Species EGF_EGFRim2_GAP_Shcm_Grb2 EGFR(egf!0,egfr!2,gap!3,grb2!4,shc!5,iMod~I,phospho~P,prot).EGFR(egf!1,egfr!2,gap,grb2,iMod~I,phospho~P,prot,shc).Grb2(egfr!4,shc!6,sos).Shc(egfr!5,grb2!6,phospho~P).EGF(egfr!0,iMod~U).EGF(egfr!1,iMod~U).GAP(egfr!3) #EGF-EGFRi*^2-GAP-Shc*-Grb2
	Species EGF_EGFRim2_GAP_Shcm_Grb2_SOS EGFR(egf!0,egfr!2,gap!3,grb2!4,shc!5,iMod~I,phospho~P,prot).EGFR(egf!1,egfr!2,gap,grb2,iMod~I,phospho~P,prot,shc).Grb2(egfr!4,shc!6,sos!7).Shc(egfr!5,grb2!6,phospho~P).EGF(egfr!0,iMod~U).EGF(egfr!1,iMod~U).SOS(grb2!7,ras).GAP(egfr!3) #EGF-EGFRi*^2-GAP-Shc*-Grb2-SOS
	Species EGF_EGFRim2_GAP_Shcm_Grb2_SOS_Ras_GDP EGFR(egf!0,egfr!2,gap!3,grb2!4,shc!5,iMod~I,phospho~P,prot).EGFR(egf!1,egfr!2,gap,grb2,iMod~I,phospho~P,prot,shc).Ras(gdp!6,sos!9,gtp,iMod~U,raf).Grb2(egfr!4,shc!7,sos!8).Shc(egfr!5,grb2!7,phospho~P).EGF(egfr!0,iMod~U).EGF(egfr!1,iMod~U).SOS(grb2!8,ras!9).GAP(egfr!3).GDP(ras!6) #EGF-EGFRi*^2-GAP-Shc*-Grb2-SOS-Ras-GDP
	Species EGF_EGFRim2_GAP_Shcm_Grb2_SOS_Ras_GTP EGFR(egf!0,egfr!2,gap!3,grb2!4,shc!5,iMod~I,phospho~P,prot).EGFR(egf!1,egfr!2,gap,grb2,iMod~I,phospho~P,prot,shc).Ras(gtp!6,sos!9,gdp,iMod~U,raf).Grb2(egfr!4,shc!7,sos!8).Shc(egfr!5,grb2!7,phospho~P).EGF(egfr!0,iMod~U).EGF(egfr!1,iMod~U).GTP(ras!6,phospho~U).SOS(grb2!8,ras!9).GAP(egfr!3) #EGF-EGFRi*^2-GAP-Shc*-Grb2-SOS-Ras-GTP
	Species Rasi_GTP Ras(gtp!0,gdp,iMod~I,raf,sos).GTP(ras!0,phospho~U) #Rasi-GTP
	Species Rafi_Rasi_GTP Ras(gtp!0,raf!1,gdp,iMod~I,sos).Raf(ras!1,iMod~I,phospho~U,mek,phosphotase1).GTP(ras!0,phospho~U) #Rafi-Rasi-GTP
	Species Rasi_GTPm Ras(gtp!0,gdp,iMod~I,raf,sos).GTP(ras!0,phospho~P) #Rasi-GTP*
	Species Rafim Raf(iMod~I,phospho~P,mek,phosphotase1,ras) #Rafi*
	Species Rafim_Pase Raf(phosphotase1!0,iMod~I,phospho~P,mek,ras).Phosphotase1(raf!0) #Rafi*-P'ase
	Species MEKi_Rafim MEK(raf!0,erk,iMod~I,phosphatase2,phospho~U).Raf(mek!0,iMod~I,phospho~P,phosphotase1,ras) #MEKi-Rafi*
	Species MEKi_P MEK(erk,iMod~I,phosphatase2,phospho~P,raf) #MEKi-P
	Species MEKi_P_Rafim MEK(raf!0,erk,iMod~I,phosphatase2,phospho~P).Raf(mek!0,iMod~I,phospho~P,phosphotase1,ras) #MEKi-P-Rafi*
	Species MEKi_PP MEK(erk,iMod~I,phosphatase2,phospho~P,raf) #MEKi-PP
	Species MEKi_PP_Pase2i MEK(phosphatase2!0,erk,iMod~I,phospho~P,raf).Phosphatase2(mek!0) #MEKi-PP-P'ase2i
	Species MEKi_P_Pase2i MEK(phosphatase2!0,erk,iMod~I,phospho~P,raf).Phosphatase2(mek!0) #MEKi-P-P'ase2i
	Species ERKi_MEKi_PP MEK(erk!0,iMod~I,phosphatase2,phospho~P,raf).ERK(mek!0,iMod~I,phospho~U,phosphotase3) #ERKi-MEKi-PP
	Species ERKi_P ERK(iMod~I,mek,phospho~P,phosphotase3) #ERKi-P
	Species ERKi_P_MEKi_PP MEK(erk!0,iMod~I,phosphatase2,phospho~P,raf).ERK(mek!0,iMod~I,phospho~P,phosphotase3) #ERKi-P-MEKi-PP
	Species ERKi_PP ERK(iMod~I,mek,phospho~P,phosphotase3) #ERKi-PP
	Species ERKi_PP_Pase3i ERK(phosphotase3!0,iMod~I,mek,phospho~P).Phosphotase3(erk!0) #ERKi-PP-P'ase3i
	Species ERKi_P_Pase3i ERK(phosphotase3!0,iMod~I,mek,phospho~P).Phosphotase3(erk!0) #ERKi-P-P'ase3i
	Species EGF_EGFRm2_GAP_Grb2_SOS_Prot EGFR(egf!0,egfr!2,gap!3,grb2!4,prot!5,iMod~U,phospho~P,shc).EGFR(egf!1,egfr!2,gap,grb2,iMod~U,phospho~P,prot,shc).Grb2(egfr!4,sos!6,shc).EGF(egfr!0,iMod~U).EGF(egfr!1,iMod~U).Prot(egfr!5,iMod~I).SOS(grb2!6,ras).GAP(egfr!3) #EGF-EGFR*^2-GAP-Grb2-SOS-Prot
	Species EGF_EGFRm2_GAP_Grb2_SOS_Ras_GDP_Prot EGFR(egf!0,egfr!2,gap!3,grb2!4,prot!5,iMod~U,phospho~P,shc).EGFR(egf!1,egfr!2,gap,grb2,iMod~U,phospho~P,prot,shc).Ras(gdp!6,sos!8,gtp,iMod~U,raf).Grb2(egfr!4,sos!7,shc).EGF(egfr!0,iMod~U).EGF(egfr!1,iMod~U).Prot(egfr!5,iMod~I).SOS(grb2!7,ras!8).GAP(egfr!3).GDP(ras!6) #EGF-EGFR*^2-GAP-Grb2-SOS-Ras-GDP-Prot
	Species EGF_EGFRm2_GAP_Grb2_SOS_Ras_GTP_Prot EGFR(egf!0,egfr!2,gap!3,grb2!4,prot!5,iMod~U,phospho~P,shc).EGFR(egf!1,egfr!2,gap,grb2,iMod~U,phospho~P,prot,shc).Ras(gtp!6,sos!8,gdp,iMod~U,raf).Grb2(egfr!4,sos!7,shc).EGF(egfr!0,iMod~U).EGF(egfr!1,iMod~U).Prot(egfr!5,iMod~I).GTP(ras!6,phospho~U).SOS(grb2!7,ras!8).GAP(egfr!3) #EGF-EGFR*^2-GAP-Grb2-SOS-Ras-GTP-Prot
	Species EGF_EGFRm2_GAP_Shcm_Grb2_Prot EGFR(egf!0,egfr!2,gap!3,grb2!4,prot!5,shc!6,iMod~U,phospho~P).EGFR(egf!1,egfr!2,gap,grb2,iMod~U,phospho~P,prot,shc).Grb2(egfr!4,shc!7,sos).Shc(egfr!6,grb2!7,phospho~P).EGF(egfr!0,iMod~U).EGF(egfr!1,iMod~U).Prot(egfr!5,iMod~I).GAP(egfr!3) #EGF-EGFR*^2-GAP-Shc*-Grb2-Prot
	Species EGF_EGFRm2_GAP_Shcm_Grb2_SOS_Prot EGFR(egf!0,egfr!2,gap!3,grb2!4,prot!5,shc!6,iMod~U,phospho~P).EGFR(egf!1,egfr!2,gap,grb2,iMod~U,phospho~P,prot,shc).Grb2(egfr!4,shc!7,sos!8).Shc(egfr!6,grb2!7,phospho~P).EGF(egfr!0,iMod~U).EGF(egfr!1,iMod~U).Prot(egfr!5,iMod~I).SOS(grb2!8,ras).GAP(egfr!3) #EGF-EGFR*^2-GAP-Shc*-Grb2-SOS-Prot
	Species EGF_EGFRm2_GAP_Shcm_Grb2_SOS_Ras_GDP_Prot EGFR(egf!0,egfr!2,gap!3,grb2!4,prot!5,shc!6,iMod~U,phospho~P).EGFR(egf!1,egfr!2,gap,grb2,iMod~U,phospho~P,prot,shc).Ras(gdp!7,sos!10,gtp,iMod~U,raf).Grb2(egfr!4,shc!8,sos!9).Shc(egfr!6,grb2!8,phospho~P).EGF(egfr!0,iMod~U).EGF(egfr!1,iMod~U).Prot(egfr!5,iMod~I).SOS(grb2!9,ras!10).GAP(egfr!3).GDP(ras!7) #EGF-EGFR*^2-GAP-Shc*-Grb2-SOS-Ras-GDP-Prot
	Species EGF_EGFRm2_GAP_Shcm_Grb2_SOS_Ras_GTP_Prot EGFR(egf!0,egfr!2,gap!3,grb2!4,prot!5,shc!6,iMod~U,phospho~P).EGFR(egf!1,egfr!2,gap,grb2,iMod~U,phospho~P,prot,shc).Ras(gtp!7,sos!10,gdp,iMod~U,raf).Grb2(egfr!4,shc!8,sos!9).Shc(egfr!6,grb2!8,phospho~P).EGF(egfr!0,iMod~U).EGF(egfr!1,iMod~U).Prot(egfr!5,iMod~I).GTP(ras!7,phospho~U).SOS(grb2!9,ras!10).GAP(egfr!3) #EGF-EGFR*^2-GAP-Shc*-Grb2-SOS-Ras-GTP-Prot
end observables
begin functions
	functionRate35() = Vm36 / (Km36 + Shcm)
	functionRate42() = if(k43>= 0,k43,0)
	functionRate42m() = if(if(Raf>0,if(Phosphotase1>0,k43 * Rafm_Pase/Phosphotase1,0)/Raf,0)< 0,-(if(Raf>0,if(Phosphotase1>0,k43 * Rafm_Pase/Phosphotase1,0)/Raf,0)),0)
	functionRate44() = if(k45>= 0,k45,0)
	functionRate44m() = if(if(MEK_P>0,if(Rafm>0,k45 * MEK_Rafm/Rafm,0)/MEK_P,0)< 0,-(if(MEK_P>0,if(Rafm>0,k45 * MEK_Rafm/Rafm,0)/MEK_P,0)),0)
	functionRate46() = if(k47>= 0,k47,0)
	functionRate46m() = if(if(MEK_PP>0,if(Rafm>0,k47 * MEK_P_Rafm/Rafm,0)/MEK_PP,0)< 0,-(if(MEK_PP>0,if(Rafm>0,k47 * MEK_P_Rafm/Rafm,0)/MEK_PP,0)),0)
	functionRate48() = if(k49>= 0,k49,0)
	functionRate48m() = if(if(Phosphatase2>0,if(MEK_P>0,k49 * MEK_PP_Pase2/MEK_P,0)/Phosphatase2,0)< 0,-(if(Phosphatase2>0,if(MEK_P>0,k49 * MEK_PP_Pase2/MEK_P,0)/Phosphatase2,0)),0)
	functionRate50() = if(k49>= 0,k49,0)
	functionRate50m() = if(if(Phosphatase2>0,if(MEK>0,k49 * MEK_P_Pase2/MEK,0)/Phosphatase2,0)< 0,-(if(Phosphatase2>0,if(MEK>0,k49 * MEK_P_Pase2/MEK,0)/Phosphatase2,0)),0)
	functionRate52() = if(k53>= 0,k53,0)
	functionRate52m() = if(if(MEK_PP>0,if(ERK_P>0,k53 * ERK_MEK_PP/ERK_P,0)/MEK_PP,0)< 0,-(if(MEK_PP>0,if(ERK_P>0,k53 * ERK_MEK_PP/ERK_P,0)/MEK_PP,0)),0)
	functionRate54() = if(k55>= 0,k55,0)
	functionRate54m() = if(if(MEK_PP>0,if(ERK_PP>0,k55 * ERK_P_MEK_PP/ERK_PP,0)/MEK_PP,0)< 0,-(if(MEK_PP>0,if(ERK_PP>0,k55 * ERK_P_MEK_PP/ERK_PP,0)/MEK_PP,0)),0)
	functionRate56() = if(k57>= 0,k57,0)
	functionRate56m() = if(if(ERK_P>0,if(Phosphotase3>0,k57 * ERK_PP_Pase3/Phosphotase3,0)/ERK_P,0)< 0,-(if(ERK_P>0,if(Phosphotase3>0,k57 * ERK_PP_Pase3/Phosphotase3,0)/ERK_P,0)),0)
	functionRate58() = if(k59>= 0,k59,0)
	functionRate58m() = if(if(Phosphotase3>0,if(ERK>0,k59 * ERK_P_Pase3/ERK,0)/Phosphotase3,0)< 0,-(if(Phosphotase3>0,if(ERK>0,k59 * ERK_P_Pase3/ERK,0)/Phosphotase3,0)),0)
	functionRate84() = if(k43>= 0,k43,0)
	functionRate84m() = if(if(Raf>0,if(Phosphotase1>0,k43 * Rafim_Pase/Phosphotase1,0)/Raf,0)< 0,-(if(Raf>0,if(Phosphotase1>0,k43 * Rafim_Pase/Phosphotase1,0)/Raf,0)),0)
	functionRate86() = if(k45>= 0,k45,0)
	functionRate86m() = if(if(Rafim>0,if(MEKi_P>0,k45 * MEKi_Rafim/MEKi_P,0)/Rafim,0)< 0,-(if(Rafim>0,if(MEKi_P>0,k45 * MEKi_Rafim/MEKi_P,0)/Rafim,0)),0)
	functionRate88() = if(k47>= 0,k47,0)
	functionRate88m() = if(if(Rafim>0,if(MEKi_PP>0,k47 * MEKi_P_Rafim/MEKi_PP,0)/Rafim,0)< 0,-(if(Rafim>0,if(MEKi_PP>0,k47 * MEKi_P_Rafim/MEKi_PP,0)/Rafim,0)),0)
	functionRate90() = if(k49>= 0,k49,0)
	functionRate90m() = if(if(Phosphatase2>0,if(MEKi_P>0,k49 * MEKi_PP_Pase2i/MEKi_P,0)/Phosphatase2,0)< 0,-(if(Phosphatase2>0,if(MEKi_P>0,k49 * MEKi_PP_Pase2i/MEKi_P,0)/Phosphatase2,0)),0)
	functionRate92() = if(k49>= 0,k49,0)
	functionRate92m() = if(if(Phosphatase2>0,if(MEK>0,k49 * MEKi_P_Pase2i/MEK,0)/Phosphatase2,0)< 0,-(if(Phosphatase2>0,if(MEK>0,k49 * MEKi_P_Pase2i/MEK,0)/Phosphatase2,0)),0)
	functionRate94() = if(k53>= 0,k53,0)
	functionRate94m() = if(if(ERKi_P>0,if(MEKi_PP>0,k53 * ERKi_MEKi_PP/MEKi_PP,0)/ERKi_P,0)< 0,-(if(ERKi_P>0,if(MEKi_PP>0,k53 * ERKi_MEKi_PP/MEKi_PP,0)/ERKi_P,0)),0)
	functionRate96() = if(k55>= 0,k55,0)
	functionRate96m() = if(if(MEKi_PP>0,if(ERKi_PP>0,k55 * ERKi_P_MEKi_PP/ERKi_PP,0)/MEKi_PP,0)< 0,-(if(MEKi_PP>0,if(ERKi_PP>0,k55 * ERKi_P_MEKi_PP/ERKi_PP,0)/MEKi_PP,0)),0)
	functionRate98() = if(k57>= 0,k57,0)
	functionRate98m() = if(if(ERKi_P>0,if(Phosphotase3>0,k57 * ERKi_PP_Pase3i/Phosphotase3,0)/ERKi_P,0)< 0,-(if(ERKi_P>0,if(Phosphotase3>0,k57 * ERKi_PP_Pase3i/Phosphotase3,0)/ERKi_P,0)),0)
	functionRate100() = if(k59>= 0,k59,0)
	functionRate100m() = if(if(Phosphotase3>0,if(ERK>0,k59 * ERKi_P_Pase3i/ERK,0)/Phosphotase3,0)< 0,-(if(Phosphotase3>0,if(ERK>0,k59 * ERKi_P_Pase3i/ERK,0)/Phosphotase3,0)),0)
	C() = RT / (kr1 / (k1 * EGF) + 1)
	arjt_Ras_GTP() = Raf_Ras_GTP + Ras_GTP + Rafi_Rasi_GTP + Rasi_GTP
	arjt_EGF_EGFRm() = EGF_EGFRm2 + EGF_EGFRm2_GAP_Grb2_Prot + EGF_EGFRm2_GAP + EGF_EGFRm2_GAP_Grb2 + EGF_EGFRm2_GAP_Grb2_SOS + EGF_EGFRm2_GAP_Grb2_SOS_Ras_GDP + EGF_EGFRm2_GAP_Grb2_SOS_Ras_GTP + EGF_EGFRm2_GAP_Shc + EGF_EGFRm2_GAP_Shcm + EGF_EGFRm2_GAP_Shcm_Grb2 + EGF_EGFRm2_GAP_Shcm_Grb2_SOS + EGF_EGFRm2_GAP_Shcm_Grb2_SOS_Ras_GDP + EGF_EGFRm2_GAP_Shcm_Grb2_SOS_Ras_GTP + EGF_EGFRm2_GAP_Grb2_SOS_Prot + EGF_EGFRm2_GAP_Grb2_SOS_Ras_GDP_Prot + EGF_EGFRm2_GAP_Grb2_SOS_Ras_GTP_Prot + EGF_EGFRm2_GAP_Shcm_Grb2_Prot + EGF_EGFRm2_GAP_Shcm_Grb2_SOS_Prot + EGF_EGFRm2_GAP_Shcm_Grb2_SOS_Ras_GDP_Prot + EGF_EGFRm2_GAP_Shcm_Grb2_SOS_Ras_GTP_Prot + EGF_EGFRim2 + EGF_EGFRi2 + EGF_EGFRim2_GAP + EGF_EGFRim2_GAP_Grb2 + EGF_EGFRim2_GAP_Grb2_SOS + EGF_EGFRim2_GAP_Grb2_SOS_Ras_GDP + EGF_EGFRim2_GAP_Grb2_SOS_Ras_GTP + EGF_EGFRim2_GAP_Shc + EGF_EGFRim2_GAP_Shcm + EGF_EGFRim2_GAP_Shcm_Grb2 + EGF_EGFRim2_GAP_Shcm_Grb2_SOS + EGF_EGFRim2_GAP_Shcm_Grb2_SOS_Ras_GDP + EGF_EGFRim2_GAP_Shcm_Grb2_SOS_Ras_GTP
	arjt_MEK_PP() = MEK_PP + MEKi_PP
	arjt_ERK_PP() = ERK_PP + ERKi_PP
	arjt_SHC_P_t() = EGF_EGFRm2_GAP_Shcm + EGF_EGFRm2_GAP_Shcm_Grb2 + EGF_EGFRm2_GAP_Shcm_Grb2_SOS + EGF_EGFRm2_GAP_Shcm_Grb2_SOS_Ras_GDP + EGF_EGFRm2_GAP_Shcm_Grb2_SOS_Ras_GTP + Shcm_Grb2_SOS + Shcm_Grb2 + Shcm + EGF_EGFRm2_GAP_Shcm_Grb2_Prot + EGF_EGFRm2_GAP_Shcm_Grb2_SOS_Prot + EGF_EGFRm2_GAP_Shcm_Grb2_SOS_Ras_GDP_Prot + EGF_EGFRm2_GAP_Shcm_Grb2_SOS_Ras_GTP_Prot + EGF_EGFRim2_GAP_Shcm + EGF_EGFRim2_GAP_Shcm_Grb2 + EGF_EGFRim2_GAP_Shcm_Grb2_SOS + EGF_EGFRim2_GAP_Shcm_Grb2_SOS_Ras_GDP + EGF_EGFRim2_GAP_Shcm_Grb2_SOS_Ras_GTP
	arjt_Rafm() = Rafm + Rafm_Pase + MEK_Rafm + MEK_P_Rafm + Rafim + Rafim_Pase + MEKi_Rafim + MEKi_P_Rafim
	k5() = if(((RT / (kr1 / (k1 * EGF) + 1))<3100),(1.55),if(((RT / (kr1 / (k1 * EGF) + 1))>100000),(0.2),((RT / (kr1 / (k1 * EGF) + 1))*-1.350000e-05+1.55)))
	functionRate4() = if((if(((RT / (kr1 / (k1 * EGF) + 1))<3100),(1.55),if(((RT / (kr1 / (k1 * EGF) + 1))>100000),(0.2),((RT / (kr1 / (k1 * EGF) + 1))*-1.350000e-05+1.55))))>= 0,(if(((RT / (kr1 / (k1 * EGF) + 1))<3100),(1.55),if(((RT / (kr1 / (k1 * EGF) + 1))>100000),(0.2),((RT / (kr1 / (k1 * EGF) + 1))*-1.350000e-05+1.55)))),0)
	functionRate4m() = if(if(Proti>0,if(EGF_EGFRim2_GAP_Grb2>0,(if(((RT / (kr1 / (k1 * EGF) + 1))<3100),(1.55),if(((RT / (kr1 / (k1 * EGF) + 1))>100000),(0.2),((RT / (kr1 / (k1 * EGF) + 1))*-1.350000e-05+1.55)))) * EGF_EGFRm2_GAP_Grb2_Prot/EGF_EGFRim2_GAP_Grb2,0)/Proti,0)< 0,-(if(Proti>0,if(EGF_EGFRim2_GAP_Grb2>0,(if(((RT / (kr1 / (k1 * EGF) + 1))<3100),(1.55),if(((RT / (kr1 / (k1 * EGF) + 1))>100000),(0.2),((RT / (kr1 / (k1 * EGF) + 1))*-1.350000e-05+1.55)))) * EGF_EGFRm2_GAP_Grb2_Prot/EGF_EGFRim2_GAP_Grb2,0)/Proti,0)),0)
	functionRate106() = if((if(((RT / (kr1 / (k1 * EGF) + 1))<3100),(1.55),if(((RT / (kr1 / (k1 * EGF) + 1))>100000),(0.2),((RT / (kr1 / (k1 * EGF) + 1))*-1.350000e-05+1.55))))>= 0,(if(((RT / (kr1 / (k1 * EGF) + 1))<3100),(1.55),if(((RT / (kr1 / (k1 * EGF) + 1))>100000),(0.2),((RT / (kr1 / (k1 * EGF) + 1))*-1.350000e-05+1.55)))),0)
	functionRate106m() = if(if(Proti>0,if(EGF_EGFRim2_GAP_Grb2_SOS>0,(if(((RT / (kr1 / (k1 * EGF) + 1))<3100),(1.55),if(((RT / (kr1 / (k1 * EGF) + 1))>100000),(0.2),((RT / (kr1 / (k1 * EGF) + 1))*-1.350000e-05+1.55)))) * EGF_EGFRm2_GAP_Grb2_SOS_Prot/EGF_EGFRim2_GAP_Grb2_SOS,0)/Proti,0)< 0,-(if(Proti>0,if(EGF_EGFRim2_GAP_Grb2_SOS>0,(if(((RT / (kr1 / (k1 * EGF) + 1))<3100),(1.55),if(((RT / (kr1 / (k1 * EGF) + 1))>100000),(0.2),((RT / (kr1 / (k1 * EGF) + 1))*-1.350000e-05+1.55)))) * EGF_EGFRm2_GAP_Grb2_SOS_Prot/EGF_EGFRim2_GAP_Grb2_SOS,0)/Proti,0)),0)
	functionRate109() = if((if(((RT / (kr1 / (k1 * EGF) + 1))<3100),(1.55),if(((RT / (kr1 / (k1 * EGF) + 1))>100000),(0.2),((RT / (kr1 / (k1 * EGF) + 1))*-1.350000e-05+1.55))))>= 0,(if(((RT / (kr1 / (k1 * EGF) + 1))<3100),(1.55),if(((RT / (kr1 / (k1 * EGF) + 1))>100000),(0.2),((RT / (kr1 / (k1 * EGF) + 1))*-1.350000e-05+1.55)))),0)
	functionRate109m() = if(if(EGF_EGFRim2_GAP_Grb2_SOS_Ras_GDP>0,if(Proti>0,(if(((RT / (kr1 / (k1 * EGF) + 1))<3100),(1.55),if(((RT / (kr1 / (k1 * EGF) + 1))>100000),(0.2),((RT / (kr1 / (k1 * EGF) + 1))*-1.350000e-05+1.55)))) * EGF_EGFRm2_GAP_Grb2_SOS_Ras_GDP_Prot/Proti,0)/EGF_EGFRim2_GAP_Grb2_SOS_Ras_GDP,0)< 0,-(if(EGF_EGFRim2_GAP_Grb2_SOS_Ras_GDP>0,if(Proti>0,(if(((RT / (kr1 / (k1 * EGF) + 1))<3100),(1.55),if(((RT / (kr1 / (k1 * EGF) + 1))>100000),(0.2),((RT / (kr1 / (k1 * EGF) + 1))*-1.350000e-05+1.55)))) * EGF_EGFRm2_GAP_Grb2_SOS_Ras_GDP_Prot/Proti,0)/EGF_EGFRim2_GAP_Grb2_SOS_Ras_GDP,0)),0)
	functionRate112() = if((if(((RT / (kr1 / (k1 * EGF) + 1))<3100),(1.55),if(((RT / (kr1 / (k1 * EGF) + 1))>100000),(0.2),((RT / (kr1 / (k1 * EGF) + 1))*-1.350000e-05+1.55))))>= 0,(if(((RT / (kr1 / (k1 * EGF) + 1))<3100),(1.55),if(((RT / (kr1 / (k1 * EGF) + 1))>100000),(0.2),((RT / (kr1 / (k1 * EGF) + 1))*-1.350000e-05+1.55)))),0)
	functionRate112m() = if(if(EGF_EGFRim2_GAP_Grb2_SOS_Ras_GTP>0,if(Proti>0,(if(((RT / (kr1 / (k1 * EGF) + 1))<3100),(1.55),if(((RT / (kr1 / (k1 * EGF) + 1))>100000),(0.2),((RT / (kr1 / (k1 * EGF) + 1))*-1.350000e-05+1.55)))) * EGF_EGFRm2_GAP_Grb2_SOS_Ras_GTP_Prot/Proti,0)/EGF_EGFRim2_GAP_Grb2_SOS_Ras_GTP,0)< 0,-(if(EGF_EGFRim2_GAP_Grb2_SOS_Ras_GTP>0,if(Proti>0,(if(((RT / (kr1 / (k1 * EGF) + 1))<3100),(1.55),if(((RT / (kr1 / (k1 * EGF) + 1))>100000),(0.2),((RT / (kr1 / (k1 * EGF) + 1))*-1.350000e-05+1.55)))) * EGF_EGFRm2_GAP_Grb2_SOS_Ras_GTP_Prot/Proti,0)/EGF_EGFRim2_GAP_Grb2_SOS_Ras_GTP,0)),0)
	functionRate115() = if((if(((RT / (kr1 / (k1 * EGF) + 1))<3100),(1.55),if(((RT / (kr1 / (k1 * EGF) + 1))>100000),(0.2),((RT / (kr1 / (k1 * EGF) + 1))*-1.350000e-05+1.55))))>= 0,(if(((RT / (kr1 / (k1 * EGF) + 1))<3100),(1.55),if(((RT / (kr1 / (k1 * EGF) + 1))>100000),(0.2),((RT / (kr1 / (k1 * EGF) + 1))*-1.350000e-05+1.55)))),0)
	functionRate115m() = if(if(EGF_EGFRim2_GAP_Shcm_Grb2>0,if(Proti>0,(if(((RT / (kr1 / (k1 * EGF) + 1))<3100),(1.55),if(((RT / (kr1 / (k1 * EGF) + 1))>100000),(0.2),((RT / (kr1 / (k1 * EGF) + 1))*-1.350000e-05+1.55)))) * EGF_EGFRm2_GAP_Shcm_Grb2_Prot/Proti,0)/EGF_EGFRim2_GAP_Shcm_Grb2,0)< 0,-(if(EGF_EGFRim2_GAP_Shcm_Grb2>0,if(Proti>0,(if(((RT / (kr1 / (k1 * EGF) + 1))<3100),(1.55),if(((RT / (kr1 / (k1 * EGF) + 1))>100000),(0.2),((RT / (kr1 / (k1 * EGF) + 1))*-1.350000e-05+1.55)))) * EGF_EGFRm2_GAP_Shcm_Grb2_Prot/Proti,0)/EGF_EGFRim2_GAP_Shcm_Grb2,0)),0)
	functionRate118() = if((if(((RT / (kr1 / (k1 * EGF) + 1))<3100),(1.55),if(((RT / (kr1 / (k1 * EGF) + 1))>100000),(0.2),((RT / (kr1 / (k1 * EGF) + 1))*-1.350000e-05+1.55))))>= 0,(if(((RT / (kr1 / (k1 * EGF) + 1))<3100),(1.55),if(((RT / (kr1 / (k1 * EGF) + 1))>100000),(0.2),((RT / (kr1 / (k1 * EGF) + 1))*-1.350000e-05+1.55)))),0)
	functionRate118m() = if(if(EGF_EGFRim2_GAP_Shcm_Grb2_SOS>0,if(Proti>0,(if(((RT / (kr1 / (k1 * EGF) + 1))<3100),(1.55),if(((RT / (kr1 / (k1 * EGF) + 1))>100000),(0.2),((RT / (kr1 / (k1 * EGF) + 1))*-1.350000e-05+1.55)))) * EGF_EGFRm2_GAP_Shcm_Grb2_SOS_Prot/Proti,0)/EGF_EGFRim2_GAP_Shcm_Grb2_SOS,0)< 0,-(if(EGF_EGFRim2_GAP_Shcm_Grb2_SOS>0,if(Proti>0,(if(((RT / (kr1 / (k1 * EGF) + 1))<3100),(1.55),if(((RT / (kr1 / (k1 * EGF) + 1))>100000),(0.2),((RT / (kr1 / (k1 * EGF) + 1))*-1.350000e-05+1.55)))) * EGF_EGFRm2_GAP_Shcm_Grb2_SOS_Prot/Proti,0)/EGF_EGFRim2_GAP_Shcm_Grb2_SOS,0)),0)
	functionRate121() = if((if(((RT / (kr1 / (k1 * EGF) + 1))<3100),(1.55),if(((RT / (kr1 / (k1 * EGF) + 1))>100000),(0.2),((RT / (kr1 / (k1 * EGF) + 1))*-1.350000e-05+1.55))))>= 0,(if(((RT / (kr1 / (k1 * EGF) + 1))<3100),(1.55),if(((RT / (kr1 / (k1 * EGF) + 1))>100000),(0.2),((RT / (kr1 / (k1 * EGF) + 1))*-1.350000e-05+1.55)))),0)
	functionRate121m() = if(if(EGF_EGFRim2_GAP_Shcm_Grb2_SOS_Ras_GDP>0,if(Proti>0,(if(((RT / (kr1 / (k1 * EGF) + 1))<3100),(1.55),if(((RT / (kr1 / (k1 * EGF) + 1))>100000),(0.2),((RT / (kr1 / (k1 * EGF) + 1))*-1.350000e-05+1.55)))) * EGF_EGFRm2_GAP_Shcm_Grb2_SOS_Ras_GDP_Prot/Proti,0)/EGF_EGFRim2_GAP_Shcm_Grb2_SOS_Ras_GDP,0)< 0,-(if(EGF_EGFRim2_GAP_Shcm_Grb2_SOS_Ras_GDP>0,if(Proti>0,(if(((RT / (kr1 / (k1 * EGF) + 1))<3100),(1.55),if(((RT / (kr1 / (k1 * EGF) + 1))>100000),(0.2),((RT / (kr1 / (k1 * EGF) + 1))*-1.350000e-05+1.55)))) * EGF_EGFRm2_GAP_Shcm_Grb2_SOS_Ras_GDP_Prot/Proti,0)/EGF_EGFRim2_GAP_Shcm_Grb2_SOS_Ras_GDP,0)),0)
	functionRate124() = if((if(((RT / (kr1 / (k1 * EGF) + 1))<3100),(1.55),if(((RT / (kr1 / (k1 * EGF) + 1))>100000),(0.2),((RT / (kr1 / (k1 * EGF) + 1))*-1.350000e-05+1.55))))>= 0,(if(((RT / (kr1 / (k1 * EGF) + 1))<3100),(1.55),if(((RT / (kr1 / (k1 * EGF) + 1))>100000),(0.2),((RT / (kr1 / (k1 * EGF) + 1))*-1.350000e-05+1.55)))),0)
	functionRate124m() = if(if(Proti>0,if(EGF_EGFRim2_GAP_Shcm_Grb2_SOS_Ras_GTP>0,(if(((RT / (kr1 / (k1 * EGF) + 1))<3100),(1.55),if(((RT / (kr1 / (k1 * EGF) + 1))>100000),(0.2),((RT / (kr1 / (k1 * EGF) + 1))*-1.350000e-05+1.55)))) * EGF_EGFRm2_GAP_Shcm_Grb2_SOS_Ras_GTP_Prot/EGF_EGFRim2_GAP_Shcm_Grb2_SOS_Ras_GTP,0)/Proti,0)< 0,-(if(Proti>0,if(EGF_EGFRim2_GAP_Shcm_Grb2_SOS_Ras_GTP>0,(if(((RT / (kr1 / (k1 * EGF) + 1))<3100),(1.55),if(((RT / (kr1 / (k1 * EGF) + 1))>100000),(0.2),((RT / (kr1 / (k1 * EGF) + 1))*-1.350000e-05+1.55)))) * EGF_EGFRm2_GAP_Shcm_Grb2_SOS_Ras_GTP_Prot/EGF_EGFRim2_GAP_Shcm_Grb2_SOS_Ras_GTP,0)/Proti,0)),0)
end functions
begin reaction rules
	v1: EGF(egfr,iMod~U)@c1 + EGFR(egf,egfr,gap,grb2,iMod~U,phospho~U,prot,shc)@c1 <-> EGFR(egf!0,egfr,gap,grb2,iMod~U,phospho~U,prot,shc)@c2.EGF(egfr!0,iMod~U)@c2 k1,kr1
	v2: EGFR(egf!0,egfr,gap,grb2,iMod~U,phospho~U,prot,shc)@c2.EGF(egfr!0,iMod~U)@c2 + EGFR(egf!0,egfr,gap,grb2,iMod~U,phospho~U,prot,shc)@c2.EGF(egfr!0,iMod~U)@c2 <-> EGFR(egf!0,egfr!2,gap,grb2,iMod~U,phospho~U,prot,shc)@c2.EGFR(egf!1,egfr!2,gap,grb2,iMod~U,phospho~U,prot,shc)@c2.EGF(egfr!0,iMod~U)@c2.EGF(egfr!1,iMod~U)@c2 k2*2,kr2
	v3: EGFR(egf!0,egfr!2,gap,grb2,iMod~U,phospho~U,prot,shc)@c2.EGFR(egf!1,egfr!2,gap,grb2,iMod~U,phospho~U,prot,shc)@c2.EGF(egfr!0,iMod~U)@c2.EGF(egfr!1,iMod~U)@c2 <-> EGFR(egf!0,egfr!2,gap,grb2,iMod~U,phospho~P,prot,shc)@c2.EGFR(egf!1,egfr!2,gap,grb2,iMod~U,phospho~P,prot,shc)@c2.EGF(egfr!0,iMod~U)@c2.EGF(egfr!1,iMod~U)@c2 k3,kr3
	v4: EGFR(egf!0,egfr!2,gap!3,grb2!4,iMod~U,phospho~P,prot,shc)@c2.EGFR(egf!1,egfr!2,gap,grb2,iMod~U,phospho~P,prot,shc)@c2.Grb2(egfr!4,shc,sos)@c2.EGF(egfr!0,iMod~U)@c2.EGF(egfr!1,iMod~U)@c2.GAP(egfr!3)@c2 + Prot(egfr,iMod~U)@c2 <-> EGFR(egf!0,egfr!2,gap!3,grb2!4,iMod~U,phospho~P,prot,shc)@c2.EGFR(egf!1,egfr!2,prot!5,gap,grb2,iMod~U,phospho~P,shc)@c2.Grb2(egfr!4,shc,sos)@c2.EGF(egfr!0,iMod~U)@c2.EGF(egfr!1,iMod~U)@c2.Prot(egfr!5,iMod~I)@c2.GAP(egfr!3)@c2 k4,kr4
	v5: EGFR(egf!0,egfr!2,gap!3,grb2!4,iMod~U,phospho~P,prot,shc)@c2.EGFR(egf!1,egfr!2,prot!5,gap,grb2,iMod~U,phospho~P,shc)@c2.Grb2(egfr!4,shc,sos)@c2.EGF(egfr!0,iMod~U)@c2.EGF(egfr!1,iMod~U)@c2.Prot(egfr!5,iMod~I)@c2.GAP(egfr!3)@c2 <-> EGFR(egf!0,egfr!2,gap!3,grb2,iMod~I,phospho~P,prot,shc)@c2.EGFR(egf!1,egfr!2,grb2!4,gap,iMod~I,phospho~P,prot,shc)@c2.Grb2(egfr!4,shc,sos)@c2.EGF(egfr!0,iMod~U)@c2.EGF(egfr!1,iMod~U)@c2.GAP(egfr!3)@c2 + Prot(egfr,iMod~I)@c2 functionRate4(),functionRate4m()
	v6: EGFR(egf,egfr,gap,grb2,iMod~U,phospho~U,prot,shc)@c1 <-> EGFR(egf,egfr,gap,grb2,iMod~I,phospho~U,prot,shc)@c2 k6,kr6
	v7: EGFR(egf!0,egfr!2,gap,grb2,iMod~U,phospho~P,prot,shc)@c2.EGFR(egf!1,egfr!2,gap,grb2,iMod~U,phospho~P,prot,shc)@c2.EGF(egfr!0,iMod~U)@c2.EGF(egfr!1,iMod~U)@c2 -> EGFR(egf!0,egfr!2,gap,grb2,iMod~I,phospho~P,prot,shc)@c2.EGFR(egf!1,egfr!2,gap,grb2,iMod~I,phospho~P,prot,shc)@c2.EGF(egfr!0,iMod~U)@c2.EGF(egfr!1,iMod~U)@c2 k7
	v8: EGFR(egf!0,egfr!2,gap,grb2,iMod~U,phospho~P,prot,shc)@c2.EGFR(egf!1,egfr!2,gap,grb2,iMod~U,phospho~P,prot,shc)@c2.EGF(egfr!0,iMod~U)@c2.EGF(egfr!1,iMod~U)@c2 + GAP(egfr)@c2 <-> EGFR(egf!0,egfr!2,gap,grb2,iMod~U,phospho~P,prot,shc)@c3.EGFR(egf!1,egfr!2,gap!3,grb2,iMod~U,phospho~P,prot,shc)@c3.EGF(egfr!0,iMod~U)@c3.EGF(egfr!1,iMod~U)@c3.GAP(egfr!3)@c3 k8,kr8
	v9: EGFR(egf!0,egfr!2,gap!3,grb2!4,iMod~U,phospho~P,prot,shc)@c2.EGFR(egf!1,egfr!2,gap,grb2,iMod~U,phospho~P,prot,shc)@c2.Grb2(egfr!4,shc,sos)@c2.EGF(egfr!0,iMod~U)@c2.EGF(egfr!1,iMod~U)@c2.GAP(egfr!3)@c2 -> EGFR(egf!0,egfr!2,gap!3,grb2,iMod~I,phospho~P,prot,shc)@c2.EGFR(egf!1,egfr!2,grb2!4,gap,iMod~I,phospho~P,prot,shc)@c2.Grb2(egfr!4,shc,sos)@c2.EGF(egfr!0,iMod~U)@c2.EGF(egfr!1,iMod~U)@c2.GAP(egfr!3)@c2 k7
	v10: EGFR(egf,egfr,gap,grb2,iMod~I,phospho~U,prot,shc)@c2 + EGF(egfr,iMod~I)@c2 <-> EGFR(egf!0,egfr,gap,grb2,iMod~I,phospho~U,prot,shc)@c2.EGF(egfr!0,iMod~U)@c2 k10,kr10
	v11: EGFR(egf!0,egfr,gap,grb2,iMod~I,phospho~U,prot,shc)@c2.EGF(egfr!0,iMod~U)@c2 + EGFR(egf!0,egfr,gap,grb2,iMod~I,phospho~U,prot,shc)@c2.EGF(egfr!0,iMod~U)@c2 <-> EGFR(egf!0,egfr!2,gap,grb2,iMod~I,phospho~U,prot,shc)@c2.EGFR(egf!1,egfr!2,gap,grb2,iMod~I,phospho~U,prot,shc)@c2.EGF(egfr!0,iMod~U)@c2.EGF(egfr!1,iMod~U)@c2 k2*2,kr2
	v12: EGFR(egf!0,egfr!2,gap,grb2,iMod~I,phospho~U,prot,shc)@c2.EGFR(egf!1,egfr!2,gap,grb2,iMod~I,phospho~U,prot,shc)@c2.EGF(egfr!0,iMod~U)@c2.EGF(egfr!1,iMod~U)@c2 <-> EGFR(egf!0,egfr!2,gap,grb2,iMod~I,phospho~P,prot,shc)@c2.EGFR(egf!1,egfr!2,gap,grb2,iMod~I,phospho~P,prot,shc)@c2.EGF(egfr!0,iMod~U)@c2.EGF(egfr!1,iMod~U)@c2 k3,kr3
	v13: 0  -> EGFR(egf,egfr,gap,grb2,iMod~U,phospho~U,prot,shc)@c1 k13
	v14: EGFR(egf!0,egfr!2,gap,grb2,iMod~I,phospho~P,prot,shc)@c2.EGFR(egf!1,egfr!2,gap,grb2,iMod~I,phospho~P,prot,shc)@c2.EGF(egfr!0,iMod~U)@c2.EGF(egfr!1,iMod~U)@c2 + GAP(egfr)@c2 <-> EGFR(egf!0,egfr!2,gap!3,grb2,iMod~I,phospho~P,prot,shc)@c2.EGFR(egf!1,egfr!2,gap,grb2,iMod~I,phospho~P,prot,shc)@c2.EGF(egfr!0,iMod~U)@c2.EGF(egfr!1,iMod~U)@c2.GAP(egfr!3)@c2 k14,kr14
	v15: Prot(egfr,iMod~I)@c2 -> Prot(egfr,iMod~U)@c2 k15
	v16: Grb2(egfr,shc,sos)@c2 + EGFR(egf!0,egfr!2,gap,grb2,iMod~U,phospho~P,prot,shc)@c3.EGFR(egf!1,egfr!2,gap!3,grb2,iMod~U,phospho~P,prot,shc)@c3.EGF(egfr!0,iMod~U)@c3.EGF(egfr!1,iMod~U)@c3.GAP(egfr!3)@c3 <-> EGFR(egf!0,egfr!2,gap!3,grb2!4,iMod~U,phospho~P,prot,shc)@c2.EGFR(egf!1,egfr!2,gap,grb2,iMod~U,phospho~P,prot,shc)@c2.Grb2(egfr!4,shc,sos)@c2.EGF(egfr!0,iMod~U)@c2.EGF(egfr!1,iMod~U)@c2.GAP(egfr!3)@c2 k16,kr16
	v17: SOS(grb2,ras)@c2 + EGFR(egf!0,egfr!2,gap!3,grb2!4,iMod~U,phospho~P,prot,shc)@c2.EGFR(egf!1,egfr!2,gap,grb2,iMod~U,phospho~P,prot,shc)@c2.Grb2(egfr!4,shc,sos)@c2.EGF(egfr!0,iMod~U)@c2.EGF(egfr!1,iMod~U)@c2.GAP(egfr!3)@c2 <-> EGFR(egf!0,egfr!2,gap!3,grb2!4,iMod~U,phospho~P,prot,shc)@c2.EGFR(egf!1,egfr!2,gap,grb2,iMod~U,phospho~P,prot,shc)@c2.Grb2(egfr!4,sos!5,shc)@c2.EGF(egfr!0,iMod~U)@c2.EGF(egfr!1,iMod~U)@c2.SOS(grb2!5,ras)@c2.GAP(egfr!3)@c2 k17,kr17
	v18: Ras(gdp!0,gtp,iMod~U,raf,sos)@c2.GDP(ras!0)@c2 + EGFR(egf!0,egfr!2,gap!3,grb2!4,iMod~U,phospho~P,prot,shc)@c2.EGFR(egf!1,egfr!2,gap,grb2,iMod~U,phospho~P,prot,shc)@c2.Grb2(egfr!4,sos!5,shc)@c2.EGF(egfr!0,iMod~U)@c2.EGF(egfr!1,iMod~U)@c2.SOS(grb2!5,ras)@c2.GAP(egfr!3)@c2 <-> EGFR(egf!0,egfr!2,gap!3,grb2!4,iMod~U,phospho~P,prot,shc)@c2.EGFR(egf!1,egfr!2,gap,grb2,iMod~U,phospho~P,prot,shc)@c2.Ras(gdp!5,sos!7,gtp,iMod~U,raf)@c2.Grb2(egfr!4,sos!6,shc)@c2.EGF(egfr!0,iMod~U)@c2.EGF(egfr!1,iMod~U)@c2.SOS(grb2!6,ras!7)@c2.GAP(egfr!3)@c2.GDP(ras!5)@c2 k18,kr18
	v19: EGFR(egf!0,egfr!2,gap!3,grb2!4,iMod~U,phospho~P,prot,shc)@c2.EGFR(egf!1,egfr!2,gap,grb2,iMod~U,phospho~P,prot,shc)@c2.Ras(gdp!5,sos!7,gtp,iMod~U,raf)@c2.Grb2(egfr!4,sos!6,shc)@c2.EGF(egfr!0,iMod~U)@c2.EGF(egfr!1,iMod~U)@c2.SOS(grb2!6,ras!7)@c2.GAP(egfr!3)@c2.GDP(ras!5)@c2 <-> Ras(gtp!0,gdp,iMod~U,raf,sos)@c2.GTP(ras!0,phospho~U)@c2 + EGFR(egf!0,egfr!2,gap!3,grb2!4,iMod~U,phospho~P,prot,shc)@c2.EGFR(egf!1,egfr!2,gap,grb2,iMod~U,phospho~P,prot,shc)@c2.Grb2(egfr!4,sos!5,shc)@c2.EGF(egfr!0,iMod~U)@c2.EGF(egfr!1,iMod~U)@c2.SOS(grb2!5,ras)@c2.GAP(egfr!3)@c2 k19,kr19
	v20: EGFR(egf!0,egfr!2,gap!3,grb2!4,iMod~U,phospho~P,prot,shc)@c2.EGFR(egf!1,egfr!2,gap,grb2,iMod~U,phospho~P,prot,shc)@c2.Grb2(egfr!4,sos!5,shc)@c2.EGF(egfr!0,iMod~U)@c2.EGF(egfr!1,iMod~U)@c2.SOS(grb2!5,ras)@c2.GAP(egfr!3)@c2 + Ras(gtp!0,gdp,iMod~U,raf,sos)@c2.GTP(ras!0,phospho~P)@c2 <-> EGFR(egf!0,egfr!2,gap!3,grb2!4,iMod~U,phospho~P,prot,shc)@c2.EGFR(egf!1,egfr!2,gap,grb2,iMod~U,phospho~P,prot,shc)@c2.Ras(gtp!5,sos!7,gdp,iMod~U,raf)@c2.Grb2(egfr!4,sos!6,shc)@c2.EGF(egfr!0,iMod~U)@c2.EGF(egfr!1,iMod~U)@c2.GTP(ras!5,phospho~U)@c2.SOS(grb2!6,ras!7)@c2.GAP(egfr!3)@c2 k20,kr20
	v21: EGFR(egf!0,egfr!2,gap!3,grb2!4,iMod~U,phospho~P,prot,shc)@c2.EGFR(egf!1,egfr!2,gap,grb2,iMod~U,phospho~P,prot,shc)@c2.Ras(gtp!5,sos!7,gdp,iMod~U,raf)@c2.Grb2(egfr!4,sos!6,shc)@c2.EGF(egfr!0,iMod~U)@c2.EGF(egfr!1,iMod~U)@c2.GTP(ras!5,phospho~U)@c2.SOS(grb2!6,ras!7)@c2.GAP(egfr!3)@c2 <-> EGFR(egf!0,egfr!2,gap!3,grb2!4,iMod~U,phospho~P,prot,shc)@c2.EGFR(egf!1,egfr!2,gap,grb2,iMod~U,phospho~P,prot,shc)@c2.Grb2(egfr!4,sos!5,shc)@c2.EGF(egfr!0,iMod~U)@c2.EGF(egfr!1,iMod~U)@c2.SOS(grb2!5,ras)@c2.GAP(egfr!3)@c2 + Ras(gdp!0,gtp,iMod~U,raf,sos)@c2.GDP(ras!0)@c2 k21,kr21
	v22: Shc(egfr,grb2,phospho~U)@c2 + EGFR(egf!0,egfr!2,gap,grb2,iMod~U,phospho~P,prot,shc)@c3.EGFR(egf!1,egfr!2,gap!3,grb2,iMod~U,phospho~P,prot,shc)@c3.EGF(egfr!0,iMod~U)@c3.EGF(egfr!1,iMod~U)@c3.GAP(egfr!3)@c3 <-> EGFR(egf!0,egfr!2,gap!3,shc!4,grb2,iMod~U,phospho~P,prot)@c2.EGFR(egf!1,egfr!2,gap,grb2,iMod~U,phospho~P,prot,shc)@c2.Shc(egfr!4,grb2,phospho~U)@c2.EGF(egfr!0,iMod~U)@c2.EGF(egfr!1,iMod~U)@c2.GAP(egfr!3)@c2 k22,kr22
	v23: EGFR(egf!0,egfr!2,gap!3,shc!4,grb2,iMod~U,phospho~P,prot)@c2.EGFR(egf!1,egfr!2,gap,grb2,iMod~U,phospho~P,prot,shc)@c2.Shc(egfr!4,grb2,phospho~U)@c2.EGF(egfr!0,iMod~U)@c2.EGF(egfr!1,iMod~U)@c2.GAP(egfr!3)@c2 <-> EGFR(egf!0,egfr!2,gap!3,grb2,iMod~U,phospho~P,prot,shc)@c2.EGFR(egf!1,egfr!2,shc!4,gap,grb2,iMod~U,phospho~P,prot)@c2.Shc(egfr!4,grb2,phospho~P)@c2.EGF(egfr!0,iMod~U)@c2.EGF(egfr!1,iMod~U)@c2.GAP(egfr!3)@c2 k23,kr23
	v24: Grb2(egfr,shc,sos)@c2 + EGFR(egf!0,egfr!2,gap!3,grb2,iMod~U,phospho~P,prot,shc)@c2.EGFR(egf!1,egfr!2,shc!4,gap,grb2,iMod~U,phospho~P,prot)@c2.Shc(egfr!4,grb2,phospho~P)@c2.EGF(egfr!0,iMod~U)@c2.EGF(egfr!1,iMod~U)@c2.GAP(egfr!3)@c2 <-> EGFR(egf!0,egfr!2,gap!3,grb2!4,shc!5,iMod~U,phospho~P,prot)@c2.EGFR(egf!1,egfr!2,gap,grb2,iMod~U,phospho~P,prot,shc)@c2.Grb2(egfr!4,shc!6,sos)@c2.Shc(egfr!5,grb2!6,phospho~P)@c2.EGF(egfr!0,iMod~U)@c2.EGF(egfr!1,iMod~U)@c2.GAP(egfr!3)@c2 k24,kr24
	v25: SOS(grb2,ras)@c2 + EGFR(egf!0,egfr!2,gap!3,grb2!4,shc!5,iMod~U,phospho~P,prot)@c2.EGFR(egf!1,egfr!2,gap,grb2,iMod~U,phospho~P,prot,shc)@c2.Grb2(egfr!4,shc!6,sos)@c2.Shc(egfr!5,grb2!6,phospho~P)@c2.EGF(egfr!0,iMod~U)@c2.EGF(egfr!1,iMod~U)@c2.GAP(egfr!3)@c2 <-> EGFR(egf!0,egfr!2,gap!3,grb2!4,shc!5,iMod~U,phospho~P,prot)@c2.EGFR(egf!1,egfr!2,gap,grb2,iMod~U,phospho~P,prot,shc)@c2.Grb2(egfr!4,shc!6,sos!7)@c2.Shc(egfr!5,grb2!6,phospho~P)@c2.EGF(egfr!0,iMod~U)@c2.EGF(egfr!1,iMod~U)@c2.SOS(grb2!7,ras)@c2.GAP(egfr!3)@c2 k25,kr25
	v26: Ras(gdp!0,gtp,iMod~U,raf,sos)@c2.GDP(ras!0)@c2 + EGFR(egf!0,egfr!2,gap!3,grb2!4,shc!5,iMod~U,phospho~P,prot)@c2.EGFR(egf!1,egfr!2,gap,grb2,iMod~U,phospho~P,prot,shc)@c2.Grb2(egfr!4,shc!6,sos!7)@c2.Shc(egfr!5,grb2!6,phospho~P)@c2.EGF(egfr!0,iMod~U)@c2.EGF(egfr!1,iMod~U)@c2.SOS(grb2!7,ras)@c2.GAP(egfr!3)@c2 <-> EGFR(egf!0,egfr!2,gap!3,grb2!4,shc!5,iMod~U,phospho~P,prot)@c2.EGFR(egf!1,egfr!2,gap,grb2,iMod~U,phospho~P,prot,shc)@c2.Ras(gdp!6,sos!9,gtp,iMod~U,raf)@c2.Grb2(egfr!4,shc!7,sos!8)@c2.Shc(egfr!5,grb2!7,phospho~P)@c2.EGF(egfr!0,iMod~U)@c2.EGF(egfr!1,iMod~U)@c2.SOS(grb2!8,ras!9)@c2.GAP(egfr!3)@c2.GDP(ras!6)@c2 k18,kr18
	v27: EGFR(egf!0,egfr!2,gap!3,grb2!4,shc!5,iMod~U,phospho~P,prot)@c2.EGFR(egf!1,egfr!2,gap,grb2,iMod~U,phospho~P,prot,shc)@c2.Ras(gdp!6,sos!9,gtp,iMod~U,raf)@c2.Grb2(egfr!4,shc!7,sos!8)@c2.Shc(egfr!5,grb2!7,phospho~P)@c2.EGF(egfr!0,iMod~U)@c2.EGF(egfr!1,iMod~U)@c2.SOS(grb2!8,ras!9)@c2.GAP(egfr!3)@c2.GDP(ras!6)@c2 <-> EGFR(egf!0,egfr!2,gap!3,grb2!4,shc!5,iMod~U,phospho~P,prot)@c2.EGFR(egf!1,egfr!2,gap,grb2,iMod~U,phospho~P,prot,shc)@c2.Grb2(egfr!4,shc!6,sos!7)@c2.Shc(egfr!5,grb2!6,phospho~P)@c2.EGF(egfr!0,iMod~U)@c2.EGF(egfr!1,iMod~U)@c2.SOS(grb2!7,ras)@c2.GAP(egfr!3)@c2 + Ras(gtp!0,gdp,iMod~U,raf,sos)@c2.GTP(ras!0,phospho~U)@c2 k19,kr19
	v28: Ras(gtp!0,gdp,iMod~U,raf,sos)@c2.GTP(ras!0,phospho~U)@c2 + Raf(iMod~U,phospho~U,mek,phosphotase1,ras)@c2 <-> Ras(gtp!0,raf!1,gdp,iMod~U,sos)@c2.Raf(ras!1,iMod~U,phospho~U,mek,phosphotase1)@c2.GTP(ras!0,phospho~P)@c2 k28,kr28
	v29: Ras(gtp!0,raf!1,gdp,iMod~U,sos)@c2.Raf(ras!1,iMod~U,phospho~U,mek,phosphotase1)@c2.GTP(ras!0,phospho~P)@c2 <-> Ras(gtp!0,gdp,iMod~U,raf,sos)@c2.GTP(ras!0,phospho~P)@c2 + Raf(iMod~U,phospho~P,mek,phosphotase1,ras)@c2 k29,kr29
	v30: EGFR(egf!0,egfr!2,gap!3,grb2!4,shc!5,iMod~U,phospho~P,prot)@c2.EGFR(egf!1,egfr!2,gap,grb2,iMod~U,phospho~P,prot,shc)@c2.Grb2(egfr!4,shc!6,sos!7)@c2.Shc(egfr!5,grb2!6,phospho~P)@c2.EGF(egfr!0,iMod~U)@c2.EGF(egfr!1,iMod~U)@c2.SOS(grb2!7,ras)@c2.GAP(egfr!3)@c2 + Ras(gtp!0,gdp,iMod~U,raf,sos)@c2.GTP(ras!0,phospho~P)@c2 <-> EGFR(egf!0,egfr!2,gap!3,grb2!4,shc!5,iMod~U,phospho~P,prot)@c2.EGFR(egf!1,egfr!2,gap,grb2,iMod~U,phospho~P,prot,shc)@c2.Ras(gtp!6,sos!9,gdp,iMod~U,raf)@c2.Grb2(egfr!4,shc!7,sos!8)@c2.Shc(egfr!5,grb2!7,phospho~P)@c2.EGF(egfr!0,iMod~U)@c2.EGF(egfr!1,iMod~U)@c2.GTP(ras!6,phospho~U)@c2.SOS(grb2!8,ras!9)@c2.GAP(egfr!3)@c2 k20,kr20
	v31: EGFR(egf!0,egfr!2,gap!3,grb2!4,shc!5,iMod~U,phospho~P,prot)@c2.EGFR(egf!1,egfr!2,gap,grb2,iMod~U,phospho~P,prot,shc)@c2.Ras(gtp!6,sos!9,gdp,iMod~U,raf)@c2.Grb2(egfr!4,shc!7,sos!8)@c2.Shc(egfr!5,grb2!7,phospho~P)@c2.EGF(egfr!0,iMod~U)@c2.EGF(egfr!1,iMod~U)@c2.GTP(ras!6,phospho~U)@c2.SOS(grb2!8,ras!9)@c2.GAP(egfr!3)@c2 <-> EGFR(egf!0,egfr!2,gap!3,grb2!4,shc!5,iMod~U,phospho~P,prot)@c2.EGFR(egf!1,egfr!2,gap,grb2,iMod~U,phospho~P,prot,shc)@c2.Grb2(egfr!4,shc!6,sos!7)@c2.Shc(egfr!5,grb2!6,phospho~P)@c2.EGF(egfr!0,iMod~U)@c2.EGF(egfr!1,iMod~U)@c2.SOS(grb2!7,ras)@c2.GAP(egfr!3)@c2 + Ras(gdp!0,gtp,iMod~U,raf,sos)@c2.GDP(ras!0)@c2 k21,kr21
	v32: EGFR(egf!0,egfr!2,gap!3,grb2!4,shc!5,iMod~U,phospho~P,prot)@c2.EGFR(egf!1,egfr!2,gap,grb2,iMod~U,phospho~P,prot,shc)@c2.Grb2(egfr!4,shc!6,sos!7)@c2.Shc(egfr!5,grb2!6,phospho~P)@c2.EGF(egfr!0,iMod~U)@c2.EGF(egfr!1,iMod~U)@c2.SOS(grb2!7,ras)@c2.GAP(egfr!3)@c2 <-> EGFR(egf!0,egfr!2,gap,grb2,iMod~U,phospho~P,prot,shc)@c3.EGFR(egf!1,egfr!2,gap!3,grb2,iMod~U,phospho~P,prot,shc)@c3.EGF(egfr!0,iMod~U)@c3.EGF(egfr!1,iMod~U)@c3.GAP(egfr!3)@c3 + Grb2(shc!0,sos!1,egfr)@c2.Shc(grb2!0,egfr,phospho~P)@c2.SOS(grb2!1,ras)@c2 k32,kr32
	v33: Grb2(shc!0,sos!1,egfr)@c2.Shc(grb2!0,egfr,phospho~P)@c2.SOS(grb2!1,ras)@c2 <-> Shc(egfr,grb2,phospho~P)@c2 + Grb2(sos!0,egfr,shc)@c2.SOS(grb2!0,ras)@c2 k33,kr33
	v34: EGFR(egf!0,egfr!2,gap!3,grb2!4,iMod~U,phospho~P,prot,shc)@c2.EGFR(egf!1,egfr!2,gap,grb2,iMod~U,phospho~P,prot,shc)@c2.Grb2(egfr!4,sos!5,shc)@c2.EGF(egfr!0,iMod~U)@c2.EGF(egfr!1,iMod~U)@c2.SOS(grb2!5,ras)@c2.GAP(egfr!3)@c2 <-> EGFR(egf!0,egfr!2,gap,grb2,iMod~U,phospho~P,prot,shc)@c3.EGFR(egf!1,egfr!2,gap!3,grb2,iMod~U,phospho~P,prot,shc)@c3.EGF(egfr!0,iMod~U)@c3.EGF(egfr!1,iMod~U)@c3.GAP(egfr!3)@c3 + Grb2(sos!0,egfr,shc)@c2.SOS(grb2!0,ras)@c2 k34,kr34
	v35: Grb2(sos!0,egfr,shc)@c2.SOS(grb2!0,ras)@c2 <-> SOS(grb2,ras)@c2 + Grb2(egfr,shc,sos)@c2 k35,kr35
	v36: Shc(egfr,grb2,phospho~P)@c2 -> Shc(egfr,grb2,phospho~U)@c2 functionRate35()
	v37: EGFR(egf!0,egfr!2,gap!3,grb2,iMod~U,phospho~P,prot,shc)@c2.EGFR(egf!1,egfr!2,shc!4,gap,grb2,iMod~U,phospho~P,prot)@c2.Shc(egfr!4,grb2,phospho~P)@c2.EGF(egfr!0,iMod~U)@c2.EGF(egfr!1,iMod~U)@c2.GAP(egfr!3)@c2 <-> EGFR(egf!0,egfr!2,gap,grb2,iMod~U,phospho~P,prot,shc)@c3.EGFR(egf!1,egfr!2,gap!3,grb2,iMod~U,phospho~P,prot,shc)@c3.EGF(egfr!0,iMod~U)@c3.EGF(egfr!1,iMod~U)@c3.GAP(egfr!3)@c3 + Shc(egfr,grb2,phospho~P)@c2 k37,kr37
	v38: Grb2(egfr,shc,sos)@c2 + Shc(egfr,grb2,phospho~P)@c2 <-> Grb2(shc!0,egfr,sos)@c2.Shc(grb2!0,egfr,phospho~P)@c2 k24,kr24
	v39: EGFR(egf!0,egfr!2,gap!3,grb2!4,shc!5,iMod~U,phospho~P,prot)@c2.EGFR(egf!1,egfr!2,gap,grb2,iMod~U,phospho~P,prot,shc)@c2.Grb2(egfr!4,shc!6,sos)@c2.Shc(egfr!5,grb2!6,phospho~P)@c2.EGF(egfr!0,iMod~U)@c2.EGF(egfr!1,iMod~U)@c2.GAP(egfr!3)@c2 <-> EGFR(egf!0,egfr!2,gap,grb2,iMod~U,phospho~P,prot,shc)@c3.EGFR(egf!1,egfr!2,gap!3,grb2,iMod~U,phospho~P,prot,shc)@c3.EGF(egfr!0,iMod~U)@c3.EGF(egfr!1,iMod~U)@c3.GAP(egfr!3)@c3 + Grb2(shc!0,egfr,sos)@c2.Shc(grb2!0,egfr,phospho~P)@c2 k37,kr37
	v40: SOS(grb2,ras)@c2 + Grb2(shc!0,egfr,sos)@c2.Shc(grb2!0,egfr,phospho~P)@c2 <-> Grb2(shc!0,sos!1,egfr)@c2.Shc(grb2!0,egfr,phospho~P)@c2.SOS(grb2!1,ras)@c2 k40,kr40
	v41: Grb2(sos!0,egfr,shc)@c2.SOS(grb2!0,ras)@c2 + EGFR(egf!0,egfr!2,gap!3,grb2,iMod~U,phospho~P,prot,shc)@c2.EGFR(egf!1,egfr!2,shc!4,gap,grb2,iMod~U,phospho~P,prot)@c2.Shc(egfr!4,grb2,phospho~P)@c2.EGF(egfr!0,iMod~U)@c2.EGF(egfr!1,iMod~U)@c2.GAP(egfr!3)@c2 <-> EGFR(egf!0,egfr!2,gap!3,grb2!4,shc!5,iMod~U,phospho~P,prot)@c2.EGFR(egf!1,egfr!2,gap,grb2,iMod~U,phospho~P,prot,shc)@c2.Grb2(egfr!4,shc!6,sos!7)@c2.Shc(egfr!5,grb2!6,phospho~P)@c2.EGF(egfr!0,iMod~U)@c2.EGF(egfr!1,iMod~U)@c2.SOS(grb2!7,ras)@c2.GAP(egfr!3)@c2 k41,kr41
	v42: Phosphotase1(raf)@c2 + Raf(iMod~U,phospho~P,mek,phosphotase1,ras)@c2 <-> Raf(phosphotase1!0,iMod~U,phospho~P,mek,ras)@c2.Phosphotase1(raf!0)@c2 k42,kr42
	v43: Raf(phosphotase1!0,iMod~U,phospho~P,mek,ras)@c2.Phosphotase1(raf!0)@c2 <-> Raf(iMod~U,phospho~U,mek,phosphotase1,ras)@c2 + Phosphotase1(raf)@c2 functionRate42(),functionRate42m()
	v44: MEK(erk,iMod~U,phosphatase2,phospho~U,raf)@c2 + Raf(iMod~U,phospho~P,mek,phosphotase1,ras)@c2 <-> MEK(raf!0,erk,iMod~U,phosphatase2,phospho~U)@c2.Raf(mek!0,iMod~U,phospho~P,phosphotase1,ras)@c2 k44,kr44
	v45: MEK(raf!0,erk,iMod~U,phosphatase2,phospho~U)@c2.Raf(mek!0,iMod~U,phospho~P,phosphotase1,ras)@c2 <-> MEK(erk,iMod~U,phosphatase2,phospho~P,raf)@c2 + Raf(iMod~U,phospho~P,mek,phosphotase1,ras)@c2 functionRate44(),functionRate44m()
	v46: MEK(erk,iMod~U,phosphatase2,phospho~P,raf)@c2 + Raf(iMod~U,phospho~P,mek,phosphotase1,ras)@c2 <-> MEK(raf!0,erk,iMod~U,phosphatase2,phospho~P)@c2.Raf(mek!0,iMod~U,phospho~P,phosphotase1,ras)@c2 k44,kr44
	v47: MEK(raf!0,erk,iMod~U,phosphatase2,phospho~P)@c2.Raf(mek!0,iMod~U,phospho~P,phosphotase1,ras)@c2 <-> MEK(erk,iMod~U,phosphatase2,phospho~PP,raf)@c2 + Raf(iMod~U,phospho~P,mek,phosphotase1,ras)@c2 functionRate46(),functionRate46m()
	v48: MEK(erk,iMod~U,phosphatase2,phospho~PP,raf)@c2 + Phosphatase2(mek)@c2 <-> MEK(phosphatase2!0,erk,iMod~U,phospho~PP,raf)@c2.Phosphatase2(mek!0)@c2 k48,kr48
	v49: MEK(phosphatase2!0,erk,iMod~U,phospho~PP,raf)@c2.Phosphatase2(mek!0)@c2 <-> MEK(erk,iMod~U,phosphatase2,phospho~P,raf)@c2 + Phosphatase2(mek)@c2 functionRate48(),functionRate48m()
	v50: Phosphatase2(mek)@c2 + MEK(erk,iMod~U,phosphatase2,phospho~P,raf)@c2 <-> MEK(phosphatase2!0,erk,iMod~U,phospho~P,raf)@c2.Phosphatase2(mek!0)@c2 k50,kr50
	v51: MEK(phosphatase2!0,erk,iMod~U,phospho~P,raf)@c2.Phosphatase2(mek!0)@c2 <-> MEK(erk,iMod~U,phosphatase2,phospho~U,raf)@c2 + Phosphatase2(mek)@c2 functionRate50(),functionRate50m()
	v52: ERK(iMod~U,mek,phospho~U,phosphotase3)@c2 + MEK(erk,iMod~U,phosphatase2,phospho~PP,raf)@c2 <-> MEK(erk!0,iMod~U,phosphatase2,phospho~PP,raf)@c2.ERK(mek!0,iMod~U,phospho~U,phosphotase3)@c2 k52,kr52
	v53: MEK(erk!0,iMod~U,phosphatase2,phospho~PP,raf)@c2.ERK(mek!0,iMod~U,phospho~U,phosphotase3)@c2 <-> MEK(erk,iMod~U,phosphatase2,phospho~PP,raf)@c2 + ERK(iMod~U,mek,phospho~P,phosphotase3)@c2 functionRate52(),functionRate52m()
	v54: MEK(erk,iMod~U,phosphatase2,phospho~PP,raf)@c2 + ERK(iMod~U,mek,phospho~P,phosphotase3)@c2 <-> MEK(erk!0,iMod~U,phosphatase2,phospho~PP,raf)@c2.ERK(mek!0,iMod~U,phospho~P,phosphotase3)@c2 k52,kr52
	v55: MEK(erk!0,iMod~U,phosphatase2,phospho~PP,raf)@c2.ERK(mek!0,iMod~U,phospho~P,phosphotase3)@c2 <-> ERK(iMod~U,mek,phospho~PP,phosphotase3)@c2 + MEK(erk,iMod~U,phosphatase2,phospho~PP,raf)@c2 functionRate54(),functionRate54m()
	v56: ERK(iMod~U,mek,phospho~PP,phosphotase3)@c2 + Phosphotase3(erk)@c2 <-> ERK(phosphotase3!0,iMod~U,mek,phospho~PP)@c2.Phosphotase3(erk!0)@c2 k56,kr56
	v57: ERK(phosphotase3!0,iMod~U,mek,phospho~PP)@c2.Phosphotase3(erk!0)@c2 <-> ERK(iMod~U,mek,phospho~P,phosphotase3)@c2 + Phosphotase3(erk)@c2 functionRate56(),functionRate56m()
	v58: Phosphotase3(erk)@c2 + ERK(iMod~U,mek,phospho~P,phosphotase3)@c2 <-> ERK(phosphotase3!0,iMod~U,mek,phospho~P)@c2.Phosphotase3(erk!0)@c2 k58,kr58
	v59: ERK(phosphotase3!0,iMod~U,mek,phospho~P)@c2.Phosphotase3(erk!0)@c2 <-> ERK(iMod~U,mek,phospho~U,phosphotase3)@c2 + Phosphotase3(erk)@c2 functionRate58(),functionRate58m()
	v60: EGFR(egf,egfr,gap,grb2,iMod~I,phospho~U,prot,shc)@c2 -> 0 k60
	v61: EGF(egfr,iMod~I)@c2 -> 0 k61
	v62: EGFR(egf!0,egfr!2,gap,grb2,iMod~I,phospho~P,prot,shc)@c2.EGFR(egf!1,egfr!2,gap,grb2,iMod~I,phospho~P,prot,shc)@c2.EGF(egfr!0,iMod~U)@c2.EGF(egfr!1,iMod~U)@c2 -> 0 k60
	v63: EGFR(egf!0,egfr!2,gap!3,grb2,iMod~I,phospho~P,prot,shc)@c2.EGFR(egf!1,egfr!2,gap,grb2,iMod~I,phospho~P,prot,shc)@c2.EGF(egfr!0,iMod~U)@c2.EGF(egfr!1,iMod~U)@c2.GAP(egfr!3)@c2 + Grb2(egfr,shc,sos)@c2 <-> EGFR(egf!0,egfr!2,gap!3,grb2,iMod~I,phospho~P,prot,shc)@c2.EGFR(egf!1,egfr!2,grb2!4,gap,iMod~I,phospho~P,prot,shc)@c2.Grb2(egfr!4,shc,sos)@c2.EGF(egfr!0,iMod~U)@c2.EGF(egfr!1,iMod~U)@c2.GAP(egfr!3)@c2 k16,kr16
	v64: SOS(grb2,ras)@c2 + EGFR(egf!0,egfr!2,gap!3,grb2,iMod~I,phospho~P,prot,shc)@c2.EGFR(egf!1,egfr!2,grb2!4,gap,iMod~I,phospho~P,prot,shc)@c2.Grb2(egfr!4,shc,sos)@c2.EGF(egfr!0,iMod~U)@c2.EGF(egfr!1,iMod~U)@c2.GAP(egfr!3)@c2 <-> EGFR(egf!0,egfr!2,gap!3,grb2!4,iMod~I,phospho~P,prot,shc)@c2.EGFR(egf!1,egfr!2,gap,grb2,iMod~I,phospho~P,prot,shc)@c2.Grb2(egfr!4,sos!5,shc)@c2.EGF(egfr!0,iMod~U)@c2.EGF(egfr!1,iMod~U)@c2.SOS(grb2!5,ras)@c2.GAP(egfr!3)@c2 k17,kr17
	v65: Ras(gdp!0,gtp,iMod~U,raf,sos)@c2.GDP(ras!0)@c2 + EGFR(egf!0,egfr!2,gap!3,grb2!4,iMod~I,phospho~P,prot,shc)@c2.EGFR(egf!1,egfr!2,gap,grb2,iMod~I,phospho~P,prot,shc)@c2.Grb2(egfr!4,sos!5,shc)@c2.EGF(egfr!0,iMod~U)@c2.EGF(egfr!1,iMod~U)@c2.SOS(grb2!5,ras)@c2.GAP(egfr!3)@c2 <-> EGFR(egf!0,egfr!2,gap!3,grb2!4,iMod~I,phospho~P,prot,shc)@c2.EGFR(egf!1,egfr!2,gap,grb2,iMod~I,phospho~P,prot,shc)@c2.Ras(gdp!5,sos!7,gtp,iMod~U,raf)@c2.Grb2(egfr!4,sos!6,shc)@c2.EGF(egfr!0,iMod~U)@c2.EGF(egfr!1,iMod~U)@c2.SOS(grb2!6,ras!7)@c2.GAP(egfr!3)@c2.GDP(ras!5)@c2 k18,kr18
	v66: EGFR(egf!0,egfr!2,gap!3,grb2!4,iMod~I,phospho~P,prot,shc)@c2.EGFR(egf!1,egfr!2,gap,grb2,iMod~I,phospho~P,prot,shc)@c2.Ras(gdp!5,sos!7,gtp,iMod~U,raf)@c2.Grb2(egfr!4,sos!6,shc)@c2.EGF(egfr!0,iMod~U)@c2.EGF(egfr!1,iMod~U)@c2.SOS(grb2!6,ras!7)@c2.GAP(egfr!3)@c2.GDP(ras!5)@c2 <-> Ras(gtp!0,gdp,iMod~I,raf,sos)@c2.GTP(ras!0,phospho~U)@c2 + EGFR(egf!0,egfr!2,gap!3,grb2!4,iMod~I,phospho~P,prot,shc)@c2.EGFR(egf!1,egfr!2,gap,grb2,iMod~I,phospho~P,prot,shc)@c2.Grb2(egfr!4,sos!5,shc)@c2.EGF(egfr!0,iMod~U)@c2.EGF(egfr!1,iMod~U)@c2.SOS(grb2!5,ras)@c2.GAP(egfr!3)@c2 k19,kr19
	v67: Ras(gtp!0,gdp,iMod~I,raf,sos)@c2.GTP(ras!0,phospho~P)@c2 + EGFR(egf!0,egfr!2,gap!3,grb2!4,iMod~I,phospho~P,prot,shc)@c2.EGFR(egf!1,egfr!2,gap,grb2,iMod~I,phospho~P,prot,shc)@c2.Grb2(egfr!4,sos!5,shc)@c2.EGF(egfr!0,iMod~U)@c2.EGF(egfr!1,iMod~U)@c2.SOS(grb2!5,ras)@c2.GAP(egfr!3)@c2 <-> EGFR(egf!0,egfr!2,gap!3,grb2!4,iMod~I,phospho~P,prot,shc)@c2.EGFR(egf!1,egfr!2,gap,grb2,iMod~I,phospho~P,prot,shc)@c2.Ras(gtp!5,sos!7,gdp,iMod~U,raf)@c2.Grb2(egfr!4,sos!6,shc)@c2.EGF(egfr!0,iMod~U)@c2.EGF(egfr!1,iMod~U)@c2.GTP(ras!5,phospho~U)@c2.SOS(grb2!6,ras!7)@c2.GAP(egfr!3)@c2 k20,kr20
	v68: EGFR(egf!0,egfr!2,gap!3,grb2!4,iMod~I,phospho~P,prot,shc)@c2.EGFR(egf!1,egfr!2,gap,grb2,iMod~I,phospho~P,prot,shc)@c2.Ras(gtp!5,sos!7,gdp,iMod~U,raf)@c2.Grb2(egfr!4,sos!6,shc)@c2.EGF(egfr!0,iMod~U)@c2.EGF(egfr!1,iMod~U)@c2.GTP(ras!5,phospho~U)@c2.SOS(grb2!6,ras!7)@c2.GAP(egfr!3)@c2 <-> EGFR(egf!0,egfr!2,gap!3,grb2!4,iMod~I,phospho~P,prot,shc)@c2.EGFR(egf!1,egfr!2,gap,grb2,iMod~I,phospho~P,prot,shc)@c2.Grb2(egfr!4,sos!5,shc)@c2.EGF(egfr!0,iMod~U)@c2.EGF(egfr!1,iMod~U)@c2.SOS(grb2!5,ras)@c2.GAP(egfr!3)@c2 + Ras(gdp!0,gtp,iMod~U,raf,sos)@c2.GDP(ras!0)@c2 k21,kr21
	v69: Shc(egfr,grb2,phospho~U)@c2 + EGFR(egf!0,egfr!2,gap!3,grb2,iMod~I,phospho~P,prot,shc)@c2.EGFR(egf!1,egfr!2,gap,grb2,iMod~I,phospho~P,prot,shc)@c2.EGF(egfr!0,iMod~U)@c2.EGF(egfr!1,iMod~U)@c2.GAP(egfr!3)@c2 <-> EGFR(egf!0,egfr!2,gap!3,shc!4,grb2,iMod~I,phospho~P,prot)@c2.EGFR(egf!1,egfr!2,gap,grb2,iMod~I,phospho~P,prot,shc)@c2.Shc(egfr!4,grb2,phospho~U)@c2.EGF(egfr!0,iMod~U)@c2.EGF(egfr!1,iMod~U)@c2.GAP(egfr!3)@c2 k22,kr22
	v70: EGFR(egf!0,egfr!2,gap!3,shc!4,grb2,iMod~I,phospho~P,prot)@c2.EGFR(egf!1,egfr!2,gap,grb2,iMod~I,phospho~P,prot,shc)@c2.Shc(egfr!4,grb2,phospho~U)@c2.EGF(egfr!0,iMod~U)@c2.EGF(egfr!1,iMod~U)@c2.GAP(egfr!3)@c2 <-> EGFR(egf!0,egfr!2,gap!3,shc!4,grb2,iMod~I,phospho~P,prot)@c2.EGFR(egf!1,egfr!2,gap,grb2,iMod~I,phospho~P,prot,shc)@c2.Shc(egfr!4,grb2,phospho~P)@c2.EGF(egfr!0,iMod~U)@c2.EGF(egfr!1,iMod~U)@c2.GAP(egfr!3)@c2 k23,kr23
	v71: Grb2(egfr,shc,sos)@c2 + EGFR(egf!0,egfr!2,gap!3,shc!4,grb2,iMod~I,phospho~P,prot)@c2.EGFR(egf!1,egfr!2,gap,grb2,iMod~I,phospho~P,prot,shc)@c2.Shc(egfr!4,grb2,phospho~P)@c2.EGF(egfr!0,iMod~U)@c2.EGF(egfr!1,iMod~U)@c2.GAP(egfr!3)@c2 <-> EGFR(egf!0,egfr!2,gap!3,grb2!4,shc!5,iMod~I,phospho~P,prot)@c2.EGFR(egf!1,egfr!2,gap,grb2,iMod~I,phospho~P,prot,shc)@c2.Grb2(egfr!4,shc!6,sos)@c2.Shc(egfr!5,grb2!6,phospho~P)@c2.EGF(egfr!0,iMod~U)@c2.EGF(egfr!1,iMod~U)@c2.GAP(egfr!3)@c2 k24,kr24
	v72: SOS(grb2,ras)@c2 + EGFR(egf!0,egfr!2,gap!3,grb2!4,shc!5,iMod~I,phospho~P,prot)@c2.EGFR(egf!1,egfr!2,gap,grb2,iMod~I,phospho~P,prot,shc)@c2.Grb2(egfr!4,shc!6,sos)@c2.Shc(egfr!5,grb2!6,phospho~P)@c2.EGF(egfr!0,iMod~U)@c2.EGF(egfr!1,iMod~U)@c2.GAP(egfr!3)@c2 <-> EGFR(egf!0,egfr!2,gap!3,grb2!4,shc!5,iMod~I,phospho~P,prot)@c2.EGFR(egf!1,egfr!2,gap,grb2,iMod~I,phospho~P,prot,shc)@c2.Grb2(egfr!4,shc!6,sos!7)@c2.Shc(egfr!5,grb2!6,phospho~P)@c2.EGF(egfr!0,iMod~U)@c2.EGF(egfr!1,iMod~U)@c2.SOS(grb2!7,ras)@c2.GAP(egfr!3)@c2 k25,kr25
	v73: Ras(gdp!0,gtp,iMod~U,raf,sos)@c2.GDP(ras!0)@c2 + EGFR(egf!0,egfr!2,gap!3,grb2!4,shc!5,iMod~I,phospho~P,prot)@c2.EGFR(egf!1,egfr!2,gap,grb2,iMod~I,phospho~P,prot,shc)@c2.Grb2(egfr!4,shc!6,sos!7)@c2.Shc(egfr!5,grb2!6,phospho~P)@c2.EGF(egfr!0,iMod~U)@c2.EGF(egfr!1,iMod~U)@c2.SOS(grb2!7,ras)@c2.GAP(egfr!3)@c2 <-> EGFR(egf!0,egfr!2,gap!3,grb2!4,shc!5,iMod~I,phospho~P,prot)@c2.EGFR(egf!1,egfr!2,gap,grb2,iMod~I,phospho~P,prot,shc)@c2.Ras(gdp!6,sos!9,gtp,iMod~U,raf)@c2.Grb2(egfr!4,shc!7,sos!8)@c2.Shc(egfr!5,grb2!7,phospho~P)@c2.EGF(egfr!0,iMod~U)@c2.EGF(egfr!1,iMod~U)@c2.SOS(grb2!8,ras!9)@c2.GAP(egfr!3)@c2.GDP(ras!6)@c2 k18,kr18
	v74: EGFR(egf!0,egfr!2,gap!3,grb2!4,shc!5,iMod~I,phospho~P,prot)@c2.EGFR(egf!1,egfr!2,gap,grb2,iMod~I,phospho~P,prot,shc)@c2.Ras(gdp!6,sos!9,gtp,iMod~U,raf)@c2.Grb2(egfr!4,shc!7,sos!8)@c2.Shc(egfr!5,grb2!7,phospho~P)@c2.EGF(egfr!0,iMod~U)@c2.EGF(egfr!1,iMod~U)@c2.SOS(grb2!8,ras!9)@c2.GAP(egfr!3)@c2.GDP(ras!6)@c2 <-> EGFR(egf!0,egfr!2,gap!3,grb2!4,shc!5,iMod~I,phospho~P,prot)@c2.EGFR(egf!1,egfr!2,gap,grb2,iMod~I,phospho~P,prot,shc)@c2.Grb2(egfr!4,shc!6,sos!7)@c2.Shc(egfr!5,grb2!6,phospho~P)@c2.EGF(egfr!0,iMod~U)@c2.EGF(egfr!1,iMod~U)@c2.SOS(grb2!7,ras)@c2.GAP(egfr!3)@c2 + Ras(gtp!0,gdp,iMod~I,raf,sos)@c2.GTP(ras!0,phospho~U)@c2 k19,kr19
	v75: Ras(gtp!0,gdp,iMod~I,raf,sos)@c2.GTP(ras!0,phospho~U)@c2 + Raf(iMod~U,phospho~U,mek,phosphotase1,ras)@c2 <-> Ras(gtp!0,raf!1,gdp,iMod~I,sos)@c2.Raf(ras!1,iMod~I,phospho~U,mek,phosphotase1)@c2.GTP(ras!0,phospho~U)@c2 k28,kr28
	v76: Ras(gtp!0,raf!1,gdp,iMod~I,sos)@c2.Raf(ras!1,iMod~I,phospho~U,mek,phosphotase1)@c2.GTP(ras!0,phospho~U)@c2 <-> Ras(gtp!0,gdp,iMod~I,raf,sos)@c2.GTP(ras!0,phospho~P)@c2 + Raf(iMod~I,phospho~P,mek,phosphotase1,ras)@c2 k29,kr29
	v77: Ras(gtp!0,gdp,iMod~I,raf,sos)@c2.GTP(ras!0,phospho~P)@c2 + EGFR(egf!0,egfr!2,gap!3,grb2!4,shc!5,iMod~I,phospho~P,prot)@c2.EGFR(egf!1,egfr!2,gap,grb2,iMod~I,phospho~P,prot,shc)@c2.Grb2(egfr!4,shc!6,sos!7)@c2.Shc(egfr!5,grb2!6,phospho~P)@c2.EGF(egfr!0,iMod~U)@c2.EGF(egfr!1,iMod~U)@c2.SOS(grb2!7,ras)@c2.GAP(egfr!3)@c2 <-> EGFR(egf!0,egfr!2,gap!3,grb2!4,shc!5,iMod~I,phospho~P,prot)@c2.EGFR(egf!1,egfr!2,gap,grb2,iMod~I,phospho~P,prot,shc)@c2.Ras(gtp!6,sos!9,gdp,iMod~U,raf)@c2.Grb2(egfr!4,shc!7,sos!8)@c2.Shc(egfr!5,grb2!7,phospho~P)@c2.EGF(egfr!0,iMod~U)@c2.EGF(egfr!1,iMod~U)@c2.GTP(ras!6,phospho~U)@c2.SOS(grb2!8,ras!9)@c2.GAP(egfr!3)@c2 k20,kr20
	v78: EGFR(egf!0,egfr!2,gap!3,grb2!4,shc!5,iMod~I,phospho~P,prot)@c2.EGFR(egf!1,egfr!2,gap,grb2,iMod~I,phospho~P,prot,shc)@c2.Ras(gtp!6,sos!9,gdp,iMod~U,raf)@c2.Grb2(egfr!4,shc!7,sos!8)@c2.Shc(egfr!5,grb2!7,phospho~P)@c2.EGF(egfr!0,iMod~U)@c2.EGF(egfr!1,iMod~U)@c2.GTP(ras!6,phospho~U)@c2.SOS(grb2!8,ras!9)@c2.GAP(egfr!3)@c2 <-> EGFR(egf!0,egfr!2,gap!3,grb2!4,shc!5,iMod~I,phospho~P,prot)@c2.EGFR(egf!1,egfr!2,gap,grb2,iMod~I,phospho~P,prot,shc)@c2.Grb2(egfr!4,shc!6,sos!7)@c2.Shc(egfr!5,grb2!6,phospho~P)@c2.EGF(egfr!0,iMod~U)@c2.EGF(egfr!1,iMod~U)@c2.SOS(grb2!7,ras)@c2.GAP(egfr!3)@c2 + Ras(gdp!0,gtp,iMod~U,raf,sos)@c2.GDP(ras!0)@c2 k21,kr21
	v79: EGFR(egf!0,egfr!2,gap!3,grb2!4,shc!5,iMod~I,phospho~P,prot)@c2.EGFR(egf!1,egfr!2,gap,grb2,iMod~I,phospho~P,prot,shc)@c2.Grb2(egfr!4,shc!6,sos!7)@c2.Shc(egfr!5,grb2!6,phospho~P)@c2.EGF(egfr!0,iMod~U)@c2.EGF(egfr!1,iMod~U)@c2.SOS(grb2!7,ras)@c2.GAP(egfr!3)@c2 <-> EGFR(egf!0,egfr!2,gap!3,grb2,iMod~I,phospho~P,prot,shc)@c2.EGFR(egf!1,egfr!2,gap,grb2,iMod~I,phospho~P,prot,shc)@c2.EGF(egfr!0,iMod~U)@c2.EGF(egfr!1,iMod~U)@c2.GAP(egfr!3)@c2 + Grb2(shc!0,sos!1,egfr)@c2.Shc(grb2!0,egfr,phospho~P)@c2.SOS(grb2!1,ras)@c2 k32,kr32
	v80: EGFR(egf!0,egfr!2,gap!3,grb2!4,iMod~I,phospho~P,prot,shc)@c2.EGFR(egf!1,egfr!2,gap,grb2,iMod~I,phospho~P,prot,shc)@c2.Grb2(egfr!4,sos!5,shc)@c2.EGF(egfr!0,iMod~U)@c2.EGF(egfr!1,iMod~U)@c2.SOS(grb2!5,ras)@c2.GAP(egfr!3)@c2 <-> EGFR(egf!0,egfr!2,gap!3,grb2,iMod~I,phospho~P,prot,shc)@c2.EGFR(egf!1,egfr!2,gap,grb2,iMod~I,phospho~P,prot,shc)@c2.EGF(egfr!0,iMod~U)@c2.EGF(egfr!1,iMod~U)@c2.GAP(egfr!3)@c2 + Grb2(sos!0,egfr,shc)@c2.SOS(grb2!0,ras)@c2 k34,kr34
	v81: EGFR(egf!0,egfr!2,gap!3,shc!4,grb2,iMod~I,phospho~P,prot)@c2.EGFR(egf!1,egfr!2,gap,grb2,iMod~I,phospho~P,prot,shc)@c2.Shc(egfr!4,grb2,phospho~P)@c2.EGF(egfr!0,iMod~U)@c2.EGF(egfr!1,iMod~U)@c2.GAP(egfr!3)@c2 <-> EGFR(egf!0,egfr!2,gap!3,grb2,iMod~I,phospho~P,prot,shc)@c2.EGFR(egf!1,egfr!2,gap,grb2,iMod~I,phospho~P,prot,shc)@c2.EGF(egfr!0,iMod~U)@c2.EGF(egfr!1,iMod~U)@c2.GAP(egfr!3)@c2 + Shc(egfr,grb2,phospho~P)@c2 k37,kr37
	v82: EGFR(egf!0,egfr!2,gap!3,grb2!4,shc!5,iMod~I,phospho~P,prot)@c2.EGFR(egf!1,egfr!2,gap,grb2,iMod~I,phospho~P,prot,shc)@c2.Grb2(egfr!4,shc!6,sos)@c2.Shc(egfr!5,grb2!6,phospho~P)@c2.EGF(egfr!0,iMod~U)@c2.EGF(egfr!1,iMod~U)@c2.GAP(egfr!3)@c2 <-> EGFR(egf!0,egfr!2,gap!3,grb2,iMod~I,phospho~P,prot,shc)@c2.EGFR(egf!1,egfr!2,gap,grb2,iMod~I,phospho~P,prot,shc)@c2.EGF(egfr!0,iMod~U)@c2.EGF(egfr!1,iMod~U)@c2.GAP(egfr!3)@c2 + Grb2(shc!0,egfr,sos)@c2.Shc(grb2!0,egfr,phospho~P)@c2 k37,kr37
	v83: Grb2(sos!0,egfr,shc)@c2.SOS(grb2!0,ras)@c2 + EGFR(egf!0,egfr!2,gap!3,shc!4,grb2,iMod~I,phospho~P,prot)@c2.EGFR(egf!1,egfr!2,gap,grb2,iMod~I,phospho~P,prot,shc)@c2.Shc(egfr!4,grb2,phospho~P)@c2.EGF(egfr!0,iMod~U)@c2.EGF(egfr!1,iMod~U)@c2.GAP(egfr!3)@c2 <-> EGFR(egf!0,egfr!2,gap!3,grb2!4,shc!5,iMod~I,phospho~P,prot)@c2.EGFR(egf!1,egfr!2,gap,grb2,iMod~I,phospho~P,prot,shc)@c2.Grb2(egfr!4,shc!6,sos!7)@c2.Shc(egfr!5,grb2!6,phospho~P)@c2.EGF(egfr!0,iMod~U)@c2.EGF(egfr!1,iMod~U)@c2.SOS(grb2!7,ras)@c2.GAP(egfr!3)@c2 k41,kr41
	v84: Phosphotase1(raf)@c2 + Raf(iMod~I,phospho~P,mek,phosphotase1,ras)@c2 <-> Raf(phosphotase1!0,iMod~I,phospho~P,mek,ras)@c2.Phosphotase1(raf!0)@c2 k42,kr42
	v85: Raf(phosphotase1!0,iMod~I,phospho~P,mek,ras)@c2.Phosphotase1(raf!0)@c2 <-> Raf(iMod~U,phospho~U,mek,phosphotase1,ras)@c2 + Phosphotase1(raf)@c2 functionRate84(),functionRate84m()
	v86: MEK(erk,iMod~U,phosphatase2,phospho~U,raf)@c2 + Raf(iMod~I,phospho~P,mek,phosphotase1,ras)@c2 <-> MEK(raf!0,erk,iMod~I,phosphatase2,phospho~U)@c2.Raf(mek!0,iMod~I,phospho~P,phosphotase1,ras)@c2 k44,kr44
	v87: MEK(raf!0,erk,iMod~I,phosphatase2,phospho~U)@c2.Raf(mek!0,iMod~I,phospho~P,phosphotase1,ras)@c2 <-> MEK(erk,iMod~I,phosphatase2,phospho~P,raf)@c2 + Raf(iMod~I,phospho~P,mek,phosphotase1,ras)@c2 functionRate86(),functionRate86m()
	v88: Raf(iMod~I,phospho~P,mek,phosphotase1,ras)@c2 + MEK(erk,iMod~I,phosphatase2,phospho~P,raf)@c2 <-> MEK(raf!0,erk,iMod~I,phosphatase2,phospho~P)@c2.Raf(mek!0,iMod~I,phospho~P,phosphotase1,ras)@c2 k44,kr44
	v89: MEK(raf!0,erk,iMod~I,phosphatase2,phospho~P)@c2.Raf(mek!0,iMod~I,phospho~P,phosphotase1,ras)@c2 <-> Raf(iMod~I,phospho~P,mek,phosphotase1,ras)@c2 + MEK(erk,iMod~I,phosphatase2,phospho~P,raf)@c2 functionRate88(),functionRate88m()
	v90: MEK(erk,iMod~I,phosphatase2,phospho~P,raf)@c2 + Phosphatase2(mek)@c2 <-> MEK(phosphatase2!0,erk,iMod~I,phospho~P,raf)@c2.Phosphatase2(mek!0)@c2 k48,kr48
	v91: MEK(phosphatase2!0,erk,iMod~I,phospho~P,raf)@c2.Phosphatase2(mek!0)@c2 <-> MEK(erk,iMod~I,phosphatase2,phospho~P,raf)@c2 + Phosphatase2(mek)@c2 functionRate90(),functionRate90m()
	v92: Phosphatase2(mek)@c2 + MEK(erk,iMod~I,phosphatase2,phospho~P,raf)@c2 <-> MEK(phosphatase2!0,erk,iMod~I,phospho~P,raf)@c2.Phosphatase2(mek!0)@c2 k50,kr50
	v93: MEK(phosphatase2!0,erk,iMod~I,phospho~P,raf)@c2.Phosphatase2(mek!0)@c2 <-> MEK(erk,iMod~U,phosphatase2,phospho~U,raf)@c2 + Phosphatase2(mek)@c2 functionRate92(),functionRate92m()
	v94: ERK(iMod~U,mek,phospho~U,phosphotase3)@c2 + MEK(erk,iMod~I,phosphatase2,phospho~P,raf)@c2 <-> MEK(erk!0,iMod~I,phosphatase2,phospho~P,raf)@c2.ERK(mek!0,iMod~I,phospho~U,phosphotase3)@c2 k52,kr52
	v95: MEK(erk!0,iMod~I,phosphatase2,phospho~P,raf)@c2.ERK(mek!0,iMod~I,phospho~U,phosphotase3)@c2 <-> ERK(iMod~I,mek,phospho~P,phosphotase3)@c2 + MEK(erk,iMod~I,phosphatase2,phospho~P,raf)@c2 functionRate94(),functionRate94m()
	v96: MEK(erk,iMod~I,phosphatase2,phospho~P,raf)@c2 + ERK(iMod~I,mek,phospho~P,phosphotase3)@c2 <-> MEK(erk!0,iMod~I,phosphatase2,phospho~P,raf)@c2.ERK(mek!0,iMod~I,phospho~P,phosphotase3)@c2 k52,kr52
	v97: MEK(erk!0,iMod~I,phosphatase2,phospho~P,raf)@c2.ERK(mek!0,iMod~I,phospho~P,phosphotase3)@c2 <-> ERK(iMod~I,mek,phospho~P,phosphotase3)@c2 + MEK(erk,iMod~I,phosphatase2,phospho~P,raf)@c2 functionRate96(),functionRate96m()
	v98: ERK(iMod~I,mek,phospho~P,phosphotase3)@c2 + Phosphotase3(erk)@c2 <-> ERK(phosphotase3!0,iMod~I,mek,phospho~P)@c2.Phosphotase3(erk!0)@c2 k56,kr56
	v99: ERK(phosphotase3!0,iMod~I,mek,phospho~P)@c2.Phosphotase3(erk!0)@c2 <-> ERK(iMod~I,mek,phospho~P,phosphotase3)@c2 + Phosphotase3(erk)@c2 functionRate98(),functionRate98m()
	v100: Phosphotase3(erk)@c2 + ERK(iMod~I,mek,phospho~P,phosphotase3)@c2 <-> ERK(phosphotase3!0,iMod~I,mek,phospho~P)@c2.Phosphotase3(erk!0)@c2 k58,kr58
	v101: ERK(phosphotase3!0,iMod~I,mek,phospho~P)@c2.Phosphotase3(erk!0)@c2 <-> ERK(iMod~U,mek,phospho~U,phosphotase3)@c2 + Phosphotase3(erk)@c2 functionRate100(),functionRate100m()
	v102: EGFR(egf!0,egfr!2,gap,grb2,iMod~U,phospho~P,prot,shc)@c3.EGFR(egf!1,egfr!2,gap!3,grb2,iMod~U,phospho~P,prot,shc)@c3.EGF(egfr!0,iMod~U)@c3.EGF(egfr!1,iMod~U)@c3.GAP(egfr!3)@c3 <-> EGFR(egf!0,egfr!2,gap!3,grb2,iMod~I,phospho~P,prot,shc)@c2.EGFR(egf!1,egfr!2,gap,grb2,iMod~I,phospho~P,prot,shc)@c2.EGF(egfr!0,iMod~U)@c2.EGF(egfr!1,iMod~U)@c2.GAP(egfr!3)@c2 k6,kr6
	v103: EGFR(egf!0,egfr!2,gap!3,shc!4,grb2,iMod~U,phospho~P,prot)@c2.EGFR(egf!1,egfr!2,gap,grb2,iMod~U,phospho~P,prot,shc)@c2.Shc(egfr!4,grb2,phospho~U)@c2.EGF(egfr!0,iMod~U)@c2.EGF(egfr!1,iMod~U)@c2.GAP(egfr!3)@c2 <-> EGFR(egf!0,egfr!2,gap!3,shc!4,grb2,iMod~I,phospho~P,prot)@c2.EGFR(egf!1,egfr!2,gap,grb2,iMod~I,phospho~P,prot,shc)@c2.Shc(egfr!4,grb2,phospho~U)@c2.EGF(egfr!0,iMod~U)@c2.EGF(egfr!1,iMod~U)@c2.GAP(egfr!3)@c2 k6,kr6
	v104: EGFR(egf!0,egfr!2,gap!3,grb2,iMod~U,phospho~P,prot,shc)@c2.EGFR(egf!1,egfr!2,shc!4,gap,grb2,iMod~U,phospho~P,prot)@c2.Shc(egfr!4,grb2,phospho~P)@c2.EGF(egfr!0,iMod~U)@c2.EGF(egfr!1,iMod~U)@c2.GAP(egfr!3)@c2 <-> EGFR(egf!0,egfr!2,gap!3,shc!4,grb2,iMod~I,phospho~P,prot)@c2.EGFR(egf!1,egfr!2,gap,grb2,iMod~I,phospho~P,prot,shc)@c2.Shc(egfr!4,grb2,phospho~P)@c2.EGF(egfr!0,iMod~U)@c2.EGF(egfr!1,iMod~U)@c2.GAP(egfr!3)@c2 k6,kr6
	v105: EGFR(egf!0,egfr!2,gap!3,grb2!4,iMod~U,phospho~P,prot,shc)@c2.EGFR(egf!1,egfr!2,gap,grb2,iMod~U,phospho~P,prot,shc)@c2.Grb2(egfr!4,sos!5,shc)@c2.EGF(egfr!0,iMod~U)@c2.EGF(egfr!1,iMod~U)@c2.SOS(grb2!5,ras)@c2.GAP(egfr!3)@c2 <-> EGFR(egf!0,egfr!2,gap!3,grb2!4,iMod~I,phospho~P,prot,shc)@c2.EGFR(egf!1,egfr!2,gap,grb2,iMod~I,phospho~P,prot,shc)@c2.Grb2(egfr!4,sos!5,shc)@c2.EGF(egfr!0,iMod~U)@c2.EGF(egfr!1,iMod~U)@c2.SOS(grb2!5,ras)@c2.GAP(egfr!3)@c2 k6,kr6
	v106: EGFR(egf!0,egfr!2,gap!3,grb2!4,iMod~U,phospho~P,prot,shc)@c2.EGFR(egf!1,egfr!2,gap,grb2,iMod~U,phospho~P,prot,shc)@c2.Grb2(egfr!4,sos!5,shc)@c2.EGF(egfr!0,iMod~U)@c2.EGF(egfr!1,iMod~U)@c2.SOS(grb2!5,ras)@c2.GAP(egfr!3)@c2 + Prot(egfr,iMod~U)@c2 <-> EGFR(egf!0,egfr!2,gap!3,grb2!4,prot!5,iMod~U,phospho~P,shc)@c2.EGFR(egf!1,egfr!2,gap,grb2,iMod~U,phospho~P,prot,shc)@c2.Grb2(egfr!4,sos!6,shc)@c2.EGF(egfr!0,iMod~U)@c2.EGF(egfr!1,iMod~U)@c2.Prot(egfr!5,iMod~I)@c2.SOS(grb2!6,ras)@c2.GAP(egfr!3)@c2 k4,kr4
	v107: EGFR(egf!0,egfr!2,gap!3,grb2!4,prot!5,iMod~U,phospho~P,shc)@c2.EGFR(egf!1,egfr!2,gap,grb2,iMod~U,phospho~P,prot,shc)@c2.Grb2(egfr!4,sos!6,shc)@c2.EGF(egfr!0,iMod~U)@c2.EGF(egfr!1,iMod~U)@c2.Prot(egfr!5,iMod~I)@c2.SOS(grb2!6,ras)@c2.GAP(egfr!3)@c2 <-> Prot(egfr,iMod~I)@c2 + EGFR(egf!0,egfr!2,gap!3,grb2!4,iMod~I,phospho~P,prot,shc)@c2.EGFR(egf!1,egfr!2,gap,grb2,iMod~I,phospho~P,prot,shc)@c2.Grb2(egfr!4,sos!5,shc)@c2.EGF(egfr!0,iMod~U)@c2.EGF(egfr!1,iMod~U)@c2.SOS(grb2!5,ras)@c2.GAP(egfr!3)@c2 functionRate106(),functionRate106m()
	v108: EGFR(egf!0,egfr!2,gap!3,grb2!4,iMod~U,phospho~P,prot,shc)@c2.EGFR(egf!1,egfr!2,gap,grb2,iMod~U,phospho~P,prot,shc)@c2.Ras(gdp!5,sos!7,gtp,iMod~U,raf)@c2.Grb2(egfr!4,sos!6,shc)@c2.EGF(egfr!0,iMod~U)@c2.EGF(egfr!1,iMod~U)@c2.SOS(grb2!6,ras!7)@c2.GAP(egfr!3)@c2.GDP(ras!5)@c2 <-> EGFR(egf!0,egfr!2,gap!3,grb2!4,iMod~I,phospho~P,prot,shc)@c2.EGFR(egf!1,egfr!2,gap,grb2,iMod~I,phospho~P,prot,shc)@c2.Ras(gdp!5,sos!7,gtp,iMod~U,raf)@c2.Grb2(egfr!4,sos!6,shc)@c2.EGF(egfr!0,iMod~U)@c2.EGF(egfr!1,iMod~U)@c2.SOS(grb2!6,ras!7)@c2.GAP(egfr!3)@c2.GDP(ras!5)@c2 k6,kr6
	v109: EGFR(egf!0,egfr!2,gap!3,grb2!4,iMod~U,phospho~P,prot,shc)@c2.EGFR(egf!1,egfr!2,gap,grb2,iMod~U,phospho~P,prot,shc)@c2.Ras(gdp!5,sos!7,gtp,iMod~U,raf)@c2.Grb2(egfr!4,sos!6,shc)@c2.EGF(egfr!0,iMod~U)@c2.EGF(egfr!1,iMod~U)@c2.SOS(grb2!6,ras!7)@c2.GAP(egfr!3)@c2.GDP(ras!5)@c2 + Prot(egfr,iMod~U)@c2 <-> EGFR(egf!0,egfr!2,gap!3,grb2!4,prot!5,iMod~U,phospho~P,shc)@c2.EGFR(egf!1,egfr!2,gap,grb2,iMod~U,phospho~P,prot,shc)@c2.Ras(gdp!6,sos!8,gtp,iMod~U,raf)@c2.Grb2(egfr!4,sos!7,shc)@c2.EGF(egfr!0,iMod~U)@c2.EGF(egfr!1,iMod~U)@c2.Prot(egfr!5,iMod~I)@c2.SOS(grb2!7,ras!8)@c2.GAP(egfr!3)@c2.GDP(ras!6)@c2 k4,kr4
	v110: EGFR(egf!0,egfr!2,gap!3,grb2!4,prot!5,iMod~U,phospho~P,shc)@c2.EGFR(egf!1,egfr!2,gap,grb2,iMod~U,phospho~P,prot,shc)@c2.Ras(gdp!6,sos!8,gtp,iMod~U,raf)@c2.Grb2(egfr!4,sos!7,shc)@c2.EGF(egfr!0,iMod~U)@c2.EGF(egfr!1,iMod~U)@c2.Prot(egfr!5,iMod~I)@c2.SOS(grb2!7,ras!8)@c2.GAP(egfr!3)@c2.GDP(ras!6)@c2 <-> Prot(egfr,iMod~I)@c2 + EGFR(egf!0,egfr!2,gap!3,grb2!4,iMod~I,phospho~P,prot,shc)@c2.EGFR(egf!1,egfr!2,gap,grb2,iMod~I,phospho~P,prot,shc)@c2.Ras(gdp!5,sos!7,gtp,iMod~U,raf)@c2.Grb2(egfr!4,sos!6,shc)@c2.EGF(egfr!0,iMod~U)@c2.EGF(egfr!1,iMod~U)@c2.SOS(grb2!6,ras!7)@c2.GAP(egfr!3)@c2.GDP(ras!5)@c2 functionRate109(),functionRate109m()
	v111: EGFR(egf!0,egfr!2,gap!3,grb2!4,iMod~U,phospho~P,prot,shc)@c2.EGFR(egf!1,egfr!2,gap,grb2,iMod~U,phospho~P,prot,shc)@c2.Ras(gtp!5,sos!7,gdp,iMod~U,raf)@c2.Grb2(egfr!4,sos!6,shc)@c2.EGF(egfr!0,iMod~U)@c2.EGF(egfr!1,iMod~U)@c2.GTP(ras!5,phospho~U)@c2.SOS(grb2!6,ras!7)@c2.GAP(egfr!3)@c2 <-> EGFR(egf!0,egfr!2,gap!3,grb2!4,iMod~I,phospho~P,prot,shc)@c2.EGFR(egf!1,egfr!2,gap,grb2,iMod~I,phospho~P,prot,shc)@c2.Ras(gtp!5,sos!7,gdp,iMod~U,raf)@c2.Grb2(egfr!4,sos!6,shc)@c2.EGF(egfr!0,iMod~U)@c2.EGF(egfr!1,iMod~U)@c2.GTP(ras!5,phospho~U)@c2.SOS(grb2!6,ras!7)@c2.GAP(egfr!3)@c2 k6,kr6
	v112: EGFR(egf!0,egfr!2,gap!3,grb2!4,iMod~U,phospho~P,prot,shc)@c2.EGFR(egf!1,egfr!2,gap,grb2,iMod~U,phospho~P,prot,shc)@c2.Ras(gtp!5,sos!7,gdp,iMod~U,raf)@c2.Grb2(egfr!4,sos!6,shc)@c2.EGF(egfr!0,iMod~U)@c2.EGF(egfr!1,iMod~U)@c2.GTP(ras!5,phospho~U)@c2.SOS(grb2!6,ras!7)@c2.GAP(egfr!3)@c2 + Prot(egfr,iMod~U)@c2 <-> EGFR(egf!0,egfr!2,gap!3,grb2!4,prot!5,iMod~U,phospho~P,shc)@c2.EGFR(egf!1,egfr!2,gap,grb2,iMod~U,phospho~P,prot,shc)@c2.Ras(gtp!6,sos!8,gdp,iMod~U,raf)@c2.Grb2(egfr!4,sos!7,shc)@c2.EGF(egfr!0,iMod~U)@c2.EGF(egfr!1,iMod~U)@c2.Prot(egfr!5,iMod~I)@c2.GTP(ras!6,phospho~U)@c2.SOS(grb2!7,ras!8)@c2.GAP(egfr!3)@c2 k4,kr4
	v113: EGFR(egf!0,egfr!2,gap!3,grb2!4,prot!5,iMod~U,phospho~P,shc)@c2.EGFR(egf!1,egfr!2,gap,grb2,iMod~U,phospho~P,prot,shc)@c2.Ras(gtp!6,sos!8,gdp,iMod~U,raf)@c2.Grb2(egfr!4,sos!7,shc)@c2.EGF(egfr!0,iMod~U)@c2.EGF(egfr!1,iMod~U)@c2.Prot(egfr!5,iMod~I)@c2.GTP(ras!6,phospho~U)@c2.SOS(grb2!7,ras!8)@c2.GAP(egfr!3)@c2 <-> Prot(egfr,iMod~I)@c2 + EGFR(egf!0,egfr!2,gap!3,grb2!4,iMod~I,phospho~P,prot,shc)@c2.EGFR(egf!1,egfr!2,gap,grb2,iMod~I,phospho~P,prot,shc)@c2.Ras(gtp!5,sos!7,gdp,iMod~U,raf)@c2.Grb2(egfr!4,sos!6,shc)@c2.EGF(egfr!0,iMod~U)@c2.EGF(egfr!1,iMod~U)@c2.GTP(ras!5,phospho~U)@c2.SOS(grb2!6,ras!7)@c2.GAP(egfr!3)@c2 functionRate112(),functionRate112m()
	v114: EGFR(egf!0,egfr!2,gap!3,grb2!4,shc!5,iMod~U,phospho~P,prot)@c2.EGFR(egf!1,egfr!2,gap,grb2,iMod~U,phospho~P,prot,shc)@c2.Grb2(egfr!4,shc!6,sos)@c2.Shc(egfr!5,grb2!6,phospho~P)@c2.EGF(egfr!0,iMod~U)@c2.EGF(egfr!1,iMod~U)@c2.GAP(egfr!3)@c2 <-> EGFR(egf!0,egfr!2,gap!3,grb2!4,shc!5,iMod~I,phospho~P,prot)@c2.EGFR(egf!1,egfr!2,gap,grb2,iMod~I,phospho~P,prot,shc)@c2.Grb2(egfr!4,shc!6,sos)@c2.Shc(egfr!5,grb2!6,phospho~P)@c2.EGF(egfr!0,iMod~U)@c2.EGF(egfr!1,iMod~U)@c2.GAP(egfr!3)@c2 k6,kr6
	v115: EGFR(egf!0,egfr!2,gap!3,grb2!4,shc!5,iMod~U,phospho~P,prot)@c2.EGFR(egf!1,egfr!2,gap,grb2,iMod~U,phospho~P,prot,shc)@c2.Grb2(egfr!4,shc!6,sos)@c2.Shc(egfr!5,grb2!6,phospho~P)@c2.EGF(egfr!0,iMod~U)@c2.EGF(egfr!1,iMod~U)@c2.GAP(egfr!3)@c2 + Prot(egfr,iMod~U)@c2 <-> EGFR(egf!0,egfr!2,gap!3,grb2!4,prot!5,shc!6,iMod~U,phospho~P)@c2.EGFR(egf!1,egfr!2,gap,grb2,iMod~U,phospho~P,prot,shc)@c2.Grb2(egfr!4,shc!7,sos)@c2.Shc(egfr!6,grb2!7,phospho~P)@c2.EGF(egfr!0,iMod~U)@c2.EGF(egfr!1,iMod~U)@c2.Prot(egfr!5,iMod~I)@c2.GAP(egfr!3)@c2 k4,kr4
	v116: EGFR(egf!0,egfr!2,gap!3,grb2!4,prot!5,shc!6,iMod~U,phospho~P)@c2.EGFR(egf!1,egfr!2,gap,grb2,iMod~U,phospho~P,prot,shc)@c2.Grb2(egfr!4,shc!7,sos)@c2.Shc(egfr!6,grb2!7,phospho~P)@c2.EGF(egfr!0,iMod~U)@c2.EGF(egfr!1,iMod~U)@c2.Prot(egfr!5,iMod~I)@c2.GAP(egfr!3)@c2 <-> Prot(egfr,iMod~I)@c2 + EGFR(egf!0,egfr!2,gap!3,grb2!4,shc!5,iMod~I,phospho~P,prot)@c2.EGFR(egf!1,egfr!2,gap,grb2,iMod~I,phospho~P,prot,shc)@c2.Grb2(egfr!4,shc!6,sos)@c2.Shc(egfr!5,grb2!6,phospho~P)@c2.EGF(egfr!0,iMod~U)@c2.EGF(egfr!1,iMod~U)@c2.GAP(egfr!3)@c2 functionRate115(),functionRate115m()
	v117: EGFR(egf!0,egfr!2,gap!3,grb2!4,shc!5,iMod~U,phospho~P,prot)@c2.EGFR(egf!1,egfr!2,gap,grb2,iMod~U,phospho~P,prot,shc)@c2.Grb2(egfr!4,shc!6,sos!7)@c2.Shc(egfr!5,grb2!6,phospho~P)@c2.EGF(egfr!0,iMod~U)@c2.EGF(egfr!1,iMod~U)@c2.SOS(grb2!7,ras)@c2.GAP(egfr!3)@c2 <-> EGFR(egf!0,egfr!2,gap!3,grb2!4,shc!5,iMod~I,phospho~P,prot)@c2.EGFR(egf!1,egfr!2,gap,grb2,iMod~I,phospho~P,prot,shc)@c2.Grb2(egfr!4,shc!6,sos!7)@c2.Shc(egfr!5,grb2!6,phospho~P)@c2.EGF(egfr!0,iMod~U)@c2.EGF(egfr!1,iMod~U)@c2.SOS(grb2!7,ras)@c2.GAP(egfr!3)@c2 k6,kr6
	v118: EGFR(egf!0,egfr!2,gap!3,grb2!4,shc!5,iMod~U,phospho~P,prot)@c2.EGFR(egf!1,egfr!2,gap,grb2,iMod~U,phospho~P,prot,shc)@c2.Grb2(egfr!4,shc!6,sos!7)@c2.Shc(egfr!5,grb2!6,phospho~P)@c2.EGF(egfr!0,iMod~U)@c2.EGF(egfr!1,iMod~U)@c2.SOS(grb2!7,ras)@c2.GAP(egfr!3)@c2 + Prot(egfr,iMod~U)@c2 <-> EGFR(egf!0,egfr!2,gap!3,grb2!4,prot!5,shc!6,iMod~U,phospho~P)@c2.EGFR(egf!1,egfr!2,gap,grb2,iMod~U,phospho~P,prot,shc)@c2.Grb2(egfr!4,shc!7,sos!8)@c2.Shc(egfr!6,grb2!7,phospho~P)@c2.EGF(egfr!0,iMod~U)@c2.EGF(egfr!1,iMod~U)@c2.Prot(egfr!5,iMod~I)@c2.SOS(grb2!8,ras)@c2.GAP(egfr!3)@c2 k4,kr4
	v119: EGFR(egf!0,egfr!2,gap!3,grb2!4,prot!5,shc!6,iMod~U,phospho~P)@c2.EGFR(egf!1,egfr!2,gap,grb2,iMod~U,phospho~P,prot,shc)@c2.Grb2(egfr!4,shc!7,sos!8)@c2.Shc(egfr!6,grb2!7,phospho~P)@c2.EGF(egfr!0,iMod~U)@c2.EGF(egfr!1,iMod~U)@c2.Prot(egfr!5,iMod~I)@c2.SOS(grb2!8,ras)@c2.GAP(egfr!3)@c2 <-> Prot(egfr,iMod~I)@c2 + EGFR(egf!0,egfr!2,gap!3,grb2!4,shc!5,iMod~I,phospho~P,prot)@c2.EGFR(egf!1,egfr!2,gap,grb2,iMod~I,phospho~P,prot,shc)@c2.Grb2(egfr!4,shc!6,sos!7)@c2.Shc(egfr!5,grb2!6,phospho~P)@c2.EGF(egfr!0,iMod~U)@c2.EGF(egfr!1,iMod~U)@c2.SOS(grb2!7,ras)@c2.GAP(egfr!3)@c2 functionRate118(),functionRate118m()
	v120: EGFR(egf!0,egfr!2,gap!3,grb2!4,shc!5,iMod~U,phospho~P,prot)@c2.EGFR(egf!1,egfr!2,gap,grb2,iMod~U,phospho~P,prot,shc)@c2.Ras(gdp!6,sos!9,gtp,iMod~U,raf)@c2.Grb2(egfr!4,shc!7,sos!8)@c2.Shc(egfr!5,grb2!7,phospho~P)@c2.EGF(egfr!0,iMod~U)@c2.EGF(egfr!1,iMod~U)@c2.SOS(grb2!8,ras!9)@c2.GAP(egfr!3)@c2.GDP(ras!6)@c2 <-> EGFR(egf!0,egfr!2,gap!3,grb2!4,shc!5,iMod~I,phospho~P,prot)@c2.EGFR(egf!1,egfr!2,gap,grb2,iMod~I,phospho~P,prot,shc)@c2.Ras(gdp!6,sos!9,gtp,iMod~U,raf)@c2.Grb2(egfr!4,shc!7,sos!8)@c2.Shc(egfr!5,grb2!7,phospho~P)@c2.EGF(egfr!0,iMod~U)@c2.EGF(egfr!1,iMod~U)@c2.SOS(grb2!8,ras!9)@c2.GAP(egfr!3)@c2.GDP(ras!6)@c2 k6,kr6
	v121: EGFR(egf!0,egfr!2,gap!3,grb2!4,shc!5,iMod~U,phospho~P,prot)@c2.EGFR(egf!1,egfr!2,gap,grb2,iMod~U,phospho~P,prot,shc)@c2.Ras(gdp!6,sos!9,gtp,iMod~U,raf)@c2.Grb2(egfr!4,shc!7,sos!8)@c2.Shc(egfr!5,grb2!7,phospho~P)@c2.EGF(egfr!0,iMod~U)@c2.EGF(egfr!1,iMod~U)@c2.SOS(grb2!8,ras!9)@c2.GAP(egfr!3)@c2.GDP(ras!6)@c2 + Prot(egfr,iMod~U)@c2 <-> EGFR(egf!0,egfr!2,gap!3,grb2!4,prot!5,shc!6,iMod~U,phospho~P)@c2.EGFR(egf!1,egfr!2,gap,grb2,iMod~U,phospho~P,prot,shc)@c2.Ras(gdp!7,sos!10,gtp,iMod~U,raf)@c2.Grb2(egfr!4,shc!8,sos!9)@c2.Shc(egfr!6,grb2!8,phospho~P)@c2.EGF(egfr!0,iMod~U)@c2.EGF(egfr!1,iMod~U)@c2.Prot(egfr!5,iMod~I)@c2.SOS(grb2!9,ras!10)@c2.GAP(egfr!3)@c2.GDP(ras!7)@c2 k4,kr4
	v122: EGFR(egf!0,egfr!2,gap!3,grb2!4,prot!5,shc!6,iMod~U,phospho~P)@c2.EGFR(egf!1,egfr!2,gap,grb2,iMod~U,phospho~P,prot,shc)@c2.Ras(gdp!7,sos!10,gtp,iMod~U,raf)@c2.Grb2(egfr!4,shc!8,sos!9)@c2.Shc(egfr!6,grb2!8,phospho~P)@c2.EGF(egfr!0,iMod~U)@c2.EGF(egfr!1,iMod~U)@c2.Prot(egfr!5,iMod~I)@c2.SOS(grb2!9,ras!10)@c2.GAP(egfr!3)@c2.GDP(ras!7)@c2 <-> Prot(egfr,iMod~I)@c2 + EGFR(egf!0,egfr!2,gap!3,grb2!4,shc!5,iMod~I,phospho~P,prot)@c2.EGFR(egf!1,egfr!2,gap,grb2,iMod~I,phospho~P,prot,shc)@c2.Ras(gdp!6,sos!9,gtp,iMod~U,raf)@c2.Grb2(egfr!4,shc!7,sos!8)@c2.Shc(egfr!5,grb2!7,phospho~P)@c2.EGF(egfr!0,iMod~U)@c2.EGF(egfr!1,iMod~U)@c2.SOS(grb2!8,ras!9)@c2.GAP(egfr!3)@c2.GDP(ras!6)@c2 functionRate121(),functionRate121m()
	v123: EGFR(egf!0,egfr!2,gap!3,grb2!4,shc!5,iMod~U,phospho~P,prot)@c2.EGFR(egf!1,egfr!2,gap,grb2,iMod~U,phospho~P,prot,shc)@c2.Ras(gtp!6,sos!9,gdp,iMod~U,raf)@c2.Grb2(egfr!4,shc!7,sos!8)@c2.Shc(egfr!5,grb2!7,phospho~P)@c2.EGF(egfr!0,iMod~U)@c2.EGF(egfr!1,iMod~U)@c2.GTP(ras!6,phospho~U)@c2.SOS(grb2!8,ras!9)@c2.GAP(egfr!3)@c2 <-> EGFR(egf!0,egfr!2,gap!3,grb2!4,shc!5,iMod~I,phospho~P,prot)@c2.EGFR(egf!1,egfr!2,gap,grb2,iMod~I,phospho~P,prot,shc)@c2.Ras(gtp!6,sos!9,gdp,iMod~U,raf)@c2.Grb2(egfr!4,shc!7,sos!8)@c2.Shc(egfr!5,grb2!7,phospho~P)@c2.EGF(egfr!0,iMod~U)@c2.EGF(egfr!1,iMod~U)@c2.GTP(ras!6,phospho~U)@c2.SOS(grb2!8,ras!9)@c2.GAP(egfr!3)@c2 k6,kr6
	v124: EGFR(egf!0,egfr!2,gap!3,grb2!4,shc!5,iMod~U,phospho~P,prot)@c2.EGFR(egf!1,egfr!2,gap,grb2,iMod~U,phospho~P,prot,shc)@c2.Ras(gtp!6,sos!9,gdp,iMod~U,raf)@c2.Grb2(egfr!4,shc!7,sos!8)@c2.Shc(egfr!5,grb2!7,phospho~P)@c2.EGF(egfr!0,iMod~U)@c2.EGF(egfr!1,iMod~U)@c2.GTP(ras!6,phospho~U)@c2.SOS(grb2!8,ras!9)@c2.GAP(egfr!3)@c2 + Prot(egfr,iMod~U)@c2 <-> EGFR(egf!0,egfr!2,gap!3,grb2!4,prot!5,shc!6,iMod~U,phospho~P)@c2.EGFR(egf!1,egfr!2,gap,grb2,iMod~U,phospho~P,prot,shc)@c2.Ras(gtp!7,sos!10,gdp,iMod~U,raf)@c2.Grb2(egfr!4,shc!8,sos!9)@c2.Shc(egfr!6,grb2!8,phospho~P)@c2.EGF(egfr!0,iMod~U)@c2.EGF(egfr!1,iMod~U)@c2.Prot(egfr!5,iMod~I)@c2.GTP(ras!7,phospho~U)@c2.SOS(grb2!9,ras!10)@c2.GAP(egfr!3)@c2 k4,kr4
	v125: EGFR(egf!0,egfr!2,gap!3,grb2!4,prot!5,shc!6,iMod~U,phospho~P)@c2.EGFR(egf!1,egfr!2,gap,grb2,iMod~U,phospho~P,prot,shc)@c2.Ras(gtp!7,sos!10,gdp,iMod~U,raf)@c2.Grb2(egfr!4,shc!8,sos!9)@c2.Shc(egfr!6,grb2!8,phospho~P)@c2.EGF(egfr!0,iMod~U)@c2.EGF(egfr!1,iMod~U)@c2.Prot(egfr!5,iMod~I)@c2.GTP(ras!7,phospho~U)@c2.SOS(grb2!9,ras!10)@c2.GAP(egfr!3)@c2 <-> EGFR(egf!0,egfr!2,gap!3,grb2!4,shc!5,iMod~I,phospho~P,prot)@c2.EGFR(egf!1,egfr!2,gap,grb2,iMod~I,phospho~P,prot,shc)@c2.Ras(gtp!6,sos!9,gdp,iMod~U,raf)@c2.Grb2(egfr!4,shc!7,sos!8)@c2.Shc(egfr!5,grb2!7,phospho~P)@c2.EGF(egfr!0,iMod~U)@c2.EGF(egfr!1,iMod~U)@c2.GTP(ras!6,phospho~U)@c2.SOS(grb2!8,ras!9)@c2.GAP(egfr!3)@c2 + Prot(egfr,iMod~I)@c2 functionRate124(),functionRate124m()
end reaction rules
end model

generate_network()
