# Supplementary material for: MOSBIE: a tool for comparison and analysis of rule-based biochemical models
Source: BMC Bioinformatics. 2014 Sep 25;15(1):316. doi: 10.1186/1471-2105-15-316 (PMC4261755; doi:10.1186/1471-2105-15-316)
Supplement: Supplementary file 1 — Additional file 1: The BNGL models and position files necessary to generate the figures presented in this work. (ZIP 57 KB) [file 12859_2014_6636_MOESM1_ESM.zip › figure_files/fig9/output19.pos]

null| |0|101.4395198434816|-5.310838143728546
EGF| egfr |0|128.12912574977153|-4.766590616199238
EGF| iMod |0|164.4643835559808|-4.717107734060534
EGF|I|0|183.9643835559808|2.7828922659394664
EGF|U|0|186.9643835559808|17.782892265939466
null| |1|-38.39445706576518|65.03427486806919
EGFR| egf |0|122.09182052557233|63.616134081836094
EGFR| egfr |0|42.70952135432603|62.30176630655055
EGFR| gap |0|336.1259142978628|67.80313887974108
EGFR| grb2 |0|161.72835407879688|64.79254113337984
EGFR| iMod |0|86.71932154473407|62.16727736351078
EGFR|U|0|109.21932154473407|69.66727736351078
EGFR|I|0|106.21932154473407|84.66727736351078
EGFR| phospho |0|287.2146163957012|68.46694818233169
EGFR|U|1|321.2146163957012|75.96694818233169
EGFR|P|0|320.7146163957012|90.96694818233169
EGFR| prot |0|-62.25079762361773|65.92054759101967
EGFR| shc |0|-16.49033319274153|64.45735794796556
null| |2|165.81346919588344|498.3714638096975
ERK| iMod |0|132.19351570152713|449.7844401580744
ERK|I|0|151.69351570152713|457.2844401580744
ERK|U|0|154.69351570152713|472.2844401580744
ERK| mek |0|173.25656917146938|448.0912819249319
ERK| phospho |0|-18.809262866634953|449.623773395737
ERK|P|0|14.690737133365047|457.123773395737
ERK|U|1|15.190737133365047|472.123773395737
ERK|PP|0|18.690737133365047|487.123773395737
ERK| phosphotase3 |0|60.565126838401426|450.76866254960237
null| |3|349.6116168295241|55.64816039826704
GAP| egfr |0|336.153578499446|135.21703857209516
null| |4|304.0943676313433|186.9421521439444
GDP| ras |0|271.2766186079058|269.6706372513663
null| |5|407.80647491619084|269.34339311526594
GTP| phospho |0|366.0514403395272|267.89112265890697
GTP|P|0|399.5514403395272|275.39112265890697
GTP|U|0|400.0514403395272|290.39112265890697
GTP| ras |0|319.62431073001846|267.9594390042672
null| |6|190.27070855202555|143.93721536016085
Grb2| egfr |0|161.48776646425898|139.05951756710002
Grb2| shc |0|71.97147903387545|138.58372650892045
Grb2| sos |0|108.40114962898915|140.56679618350358
null| |7|290.81832017932163|433.919623229653
MEK| erk |0|161.30121260200417|386.5318571320987
MEK| iMod |0|124.32248530871198|385.40103936449384
MEK|I|0|143.82248530871198|392.90103936449384
MEK|U|0|146.82248530871198|407.90103936449384
MEK| phosphatase2 |0|227.10495127433742|386.11833146731556
MEK| phospho |0|339.0897449053924|386.04118998667786
MEK|P|0|372.5897449053924|393.54118998667786
MEK|U|1|373.0897449053924|408.54118998667786
MEK|PP|0|376.5897449053924|423.54118998667786
MEK| raf |0|289.161616230347|385.9346226193014
null| |8|288.3359587644735|500.04851581038963
Phosphatase2| mek |0|237.63372640363357|451.27693988265526
null| |9|557.2668906826747|376.17751031735247
Phosphotase1| raf |0|488.4555122036709|391.38953882077044
null| |10|-6.048180351860452|517.4394480998888
Phosphotase3| erk |0|59.27777790009267|508.5635325725451
null| |11|-75.52481526256392|145.42430338410745
Prot| egfr |0|-59.74541989854853|103.40211233643899
Prot| iMod |0|-99.83584627556851|103.42849638835318
Prot|I|0|-80.33584627556851|110.92849638835318
Prot|U|0|-77.33584627556851|125.92849638835318
null| |12|406.9962840198226|382.0085502363129
Raf| iMod |0|416.6329236931324|333.25252110728457
Raf|I|0|436.1329236931324|340.75252110728457
Raf|U|0|439.1329236931324|355.75252110728457
Raf| phospho |0|336.71018825545343|337.7025508872796
Raf|P|0|370.21018825545343|345.2025508872796
Raf|U|1|370.71018825545343|360.2025508872796
Raf| mek |0|293.1597548308729|336.6030183953337
Raf| phosphotase1 |0|488.1900976980719|333.27477916242515
Raf| ras |0|383.6666540341222|333.9783359266205
null| |13|350.67161858467114|223.3508594765038
Ras| gdp |0|275.9159648458199|223.27037490396233
Ras| gtp |0|318.5164706458328|222.01334478146723
Ras| iMod |0|424.17540828868573|226.92412801775524
Ras|I|0|443.67540828868573|234.42412801775524
Ras|U|0|446.67540828868573|249.42412801775524
Ras| raf |0|382.95581582219575|222.9623077628053
Ras| sos |0|240.8125078953852|223.4466790813019
null| |14|142.9666051518276|224.6365889166516
SOS| grb2 |0|112.47782770345188|224.08846086662027
SOS| ras |0|175.81488499011544|224.70342242597087
null| |15|-115.26689068267466|139.40577356380172
Shc| egfr |0|-18.18988447028275|138.07426935636258
Shc| grb2 |0|21.854834108304402|138.57898729745835
Shc| phospho |0|-74.19687033160253|140.2327985370595
Shc|P|0|-40.696870331602526|147.7327985370595
Shc|U|0|-40.196870331602526|162.7327985370595
null| |16|-41.2641892274205|9.083851487171046
null| |17|415.3587250401971|-9.048814385722437
null| |18|450.50402813337314|-64.43944809988878
null| |19|102.82374587320368|-59.67474099245027
null| |20|-41.62679986093346|-48.62035127855059
BOUNDS|207.2116035076986|222.06204223632815|588.0029806724339|651.9569883807466|BOUNDS
