# Supplementary material for: MOSBIE: a tool for comparison and analysis of rule-based biochemical models
Source: BMC Bioinformatics. 2014 Sep 25;15(1):316. doi: 10.1186/1471-2105-15-316 (PMC4261755; doi:10.1186/1471-2105-15-316)
Supplement: Supplementary file 1 — Additional file 1: The BNGL models and position files necessary to generate the figures presented in this work. (ZIP 57 KB) [file 12859_2014_6636_MOESM1_ESM.zip › figure_files/fig9/output48.bngl]

###
#@BQM_IS:['http://identifiers.org/biomodels.db/BIOMD0000000048', 'http://identifiers.org/biomodels.db/MODEL6624193277']
#@BQB_OCCURS_IN:['http://identifiers.org/taxonomy/10116']
#@notes:'This is an atomized translation of an SBML model created on 02/07/2014. The original model has 23 molecules and 25 reactions. The translated model has 6 molecules and 25 rules'
#@creatorEmail:'jls@sun.ac.za'
#@creatorName:'Snoep Jacky L'
#@BQM_IS_DESCRIBED_BY:['http://identifiers.org/pubmed/10514507']
###
begin model
begin parameters
	r1_k1f 0.003000
	r1_k1b 0.060000
	r2_k2f 0.010000
	r2_k2b 0.100000
	r3_k3f 1.000000
	r3_k3b 0.010000
	r4_V4 450.000000
	r4_K4 50.000000
	r5_k5f 0.060000
	r5_k5b 0.200000
	r6_k6f 1.000000
	r6_k6b 0.050000
	r7_k7f 0.300000
	r7_k7b 0.006000
	r8_V8 1.000000
	r8_K8 100.000000
	r9_k9f 0.003000
	r9_k9b 0.050000
	r10_k10f 0.010000
	r10_k10b 0.060000
	r11_k11f 0.030000
	r11_k11b 0.004500
	r12_k12f 0.001500
	r12_k12b 0.000100
	r13_k13f 0.090000
	r13_k13b 0.600000
	r14_k14f 6.000000
	r14_k14b 0.060000
	r15_k15f 0.300000
	r15_k15b 0.000900
	r16_V16 1.700000
	r16_K16 340.000000
	r17_k17f 0.003000
	r17_k17b 0.100000
	r18_k18f 0.300000
	r18_k18b 0.000900
	r19_k19f 0.010000
	r19_k19b 0.021400
	r20_k20f 0.120000
	r20_k20b 0.000240
	r21_k21f 0.003000
	r21_k21b 0.100000
	r22_k22f 0.030000
	r22_k22b 0.064000
	r23_k23f 0.100000
	r23_k23b 0.021000
	r24_k24f 0.009000
	r24_k24b 0.042900
	r25_k25f 1.000000
	r25_k25b 0.030000
end parameters
begin compartments
	compartment  3  3e-12
end compartments
begin molecule types
	EGF(egfr)
	EGFR(egfr,egf,grb2,phospho~P~U,plcg,shc)
	PLCg(egfr,iMod~U~I,phospho~U~P)
	Grb2(egfr,shc,sos)
	SOS(grb2)
	Shc(egfr,grb2,phospho~P~U)
end molecule types
begin seed species
	@compartment:EGF(egfr) 680.0
	@compartment:EGFR(egfr,egf,grb2,phospho~U,plcg,shc) 100.0
	@compartment:PLCg(egfr,iMod~U,phospho~U) 105.0
	@compartment:Grb2(egfr,shc,sos) 85.0
	@compartment:SOS(grb2) 34.0
	@compartment:Shc(egfr,grb2,phospho~U) 150.0
end seed species
begin observables
	Species EGF EGF(egfr) #EGF
	Species EGFR EGFR(egfr,egf,grb2,phospho~U,plcg,shc) #EGFR
	Species EGF_EGFR EGFR(egf!0,egfr,grb2,phospho~U,plcg,shc).EGF(egfr!0) #EGF_EGFR
	Species __EGF_EGFR__2 EGFR(egf!0,egfr!1,grb2,phospho~U,plcg,shc).EGFR(egfr!1,egf!2,grb2,phospho~U,plcg,shc).EGF(egfr!0).EGF(egfr!2) #(EGF_EGFR)2
	Species __EGF_EGFR__2_P EGFR(egf!0,egfr!2,grb2,phospho~P,plcg,shc).EGFR(egf!1,egfr!2,grb2,phospho~P,plcg,shc).EGF(egfr!0).EGF(egfr!1) #(EGF_EGFR)2-P
	Species PLCg PLCg(egfr,iMod~U,phospho~U) #PLCg
	Species __EGF_EGFR__2_PLCg EGFR(egf!0,egfr!1,grb2,phospho~U,plcg,shc).EGFR(egfr!1,egf!2,plcg!3,grb2,phospho~U,shc).PLCg(egfr!3,iMod~U,phospho~U).EGF(egfr!0).EGF(egfr!2) #(EGF_EGFR)2_PLCg
	Species __EGF_EGFR__2_PLCg_P EGFR(egf!0,egfr!1,plcg!2,grb2,phospho~U,shc).EGFR(egfr!1,egf!3,grb2,phospho~U,plcg,shc).PLCg(egfr!2,iMod~U,phospho~P).EGF(egfr!0).EGF(egfr!3) #(EGF_EGFR)2_PLCg-P
	Species PLCg_P PLCg(egfr,iMod~U,phospho~P) #PLCg-P
	Species Grb2 Grb2(egfr,shc,sos) #Grb2
	Species __EGF_EGFR__2_Grb2 EGFR(egf!0,egfr!1,grb2,phospho~U,plcg,shc).EGFR(egfr!1,egf!2,grb2!3,phospho~U,plcg,shc).Grb2(egfr!3,shc,sos).EGF(egfr!0).EGF(egfr!2) #(EGF_EGFR)2_Grb2
	Species SOS SOS(grb2) #SOS
	Species __EGF_EGFR__2_Grb2_SOS EGFR(egf!0,egfr!1,grb2!2,phospho~U,plcg,shc).EGFR(egfr!1,egf!3,grb2,phospho~U,plcg,shc).Grb2(egfr!2,sos!4,shc).EGF(egfr!0).EGF(egfr!3).SOS(grb2!4) #(EGF_EGFR)2_Grb2_SOS
	Species Grb2_SOS Grb2(sos!0,egfr,shc).SOS(grb2!0) #Grb2_SOS
	Species Shc Shc(egfr,grb2,phospho~U) #Shc
	Species __EGF_EGFR__2_Shc EGFR(egf!0,egfr!1,shc!2,grb2,phospho~U,plcg).EGFR(egfr!1,egf!3,grb2,phospho~U,plcg,shc).Shc(egfr!2,grb2,phospho~U).EGF(egfr!0).EGF(egfr!3) #(EGF_EGFR)2_Shc
	Species __EGF_EGFR___Shc_P EGFR(egfr!0,egf!1,grb2,phospho~P,plcg,shc).EGFR(egfr!0,egf!2,shc!3,grb2,phospho~P,plcg).Shc(egfr!3,grb2,phospho~P).EGF(egfr!1).EGF(egfr!2) #(EGF_EGFR)_Shc-P
	Species Shc_P Shc(egfr,grb2,phospho~P) #Shc-P
	Species __EGF_EGFR__2_Shc_Grb2 EGFR(egf!0,egfr!1,shc!2,grb2!3,phospho~U,plcg).EGFR(egfr!1,egf!4,grb2,phospho~U,plcg,shc).Shc(egfr!2,grb2!5,phospho~U).Grb2(egfr!3,shc!5,sos).EGF(egfr!0).EGF(egfr!4) #(EGF_EGFR)2_Shc_Grb2
	Species Shc_Grb2 Grb2(shc!0,egfr,sos).Shc(grb2!0,egfr,phospho~U) #Shc_Grb2
	Species __EGF_EGFR__2_Shc_Grb2_SOS EGFR(egf!0,egfr!1,shc!2,grb2!3,phospho~U,plcg).EGFR(egfr!1,egf!4,grb2,phospho~U,plcg,shc).Shc(egfr!2,grb2!6,phospho~U).Grb2(egfr!3,sos!5,shc!6).EGF(egfr!0).EGF(egfr!4).SOS(grb2!5) #(EGF_EGFR)2_Shc_Grb2_SOS
	Species Shc_Grb2_SOS Grb2(sos!0,shc!1,egfr).Shc(grb2!1,egfr,phospho~U).SOS(grb2!0) #Shc_Grb2_SOS
	Species PLCgP_I PLCg(egfr,iMod~I,phospho~P) #PLCgP-I
end observables
begin functions
	functionRate3() =  450.0  / ( 50.0  + __EGF_EGFR__2_P)
	functionRate7() =  1.0  / ( 100.0  + PLCg_P)
	functionRate15() =  1.7  / ( 340.0  + Shc_P)
end functions
begin reaction rules
	v1: EGFR(egfr,egf,grb2,phospho~U,plcg,shc) + EGF(egfr) <-> EGFR(egf!0,egfr,grb2,phospho~U,plcg,shc).EGF(egfr!0) r1_k1f,r1_k1b
	v2: EGFR(egf!0,egfr,grb2,phospho~U,plcg,shc).EGF(egfr!0) + EGFR(egf!0,egfr,grb2,phospho~U,plcg,shc).EGF(egfr!0) <-> EGFR(egf!0,egfr!1,grb2,phospho~U,plcg,shc).EGFR(egfr!1,egf!2,grb2,phospho~U,plcg,shc).EGF(egfr!0).EGF(egfr!2) r2_k2f*2,r2_k2b
	v3: EGFR(egf!0,egfr!1,grb2,phospho~U,plcg,shc).EGFR(egfr!1,egf!2,grb2,phospho~U,plcg,shc).EGF(egfr!0).EGF(egfr!2) <-> EGFR(egf!0,egfr!2,grb2,phospho~P,plcg,shc).EGFR(egf!1,egfr!2,grb2,phospho~P,plcg,shc).EGF(egfr!0).EGF(egfr!1) r3_k3f,r3_k3b
	v4: EGFR(egf!0,egfr!2,grb2,phospho~P,plcg,shc).EGFR(egf!1,egfr!2,grb2,phospho~P,plcg,shc).EGF(egfr!0).EGF(egfr!1) -> EGFR(egf!0,egfr!1,grb2,phospho~U,plcg,shc).EGFR(egfr!1,egf!2,grb2,phospho~U,plcg,shc).EGF(egfr!0).EGF(egfr!2) functionRate3()
	v5: EGFR(egf!0,egfr!2,grb2,phospho~P,plcg,shc).EGFR(egf!1,egfr!2,grb2,phospho~P,plcg,shc).EGF(egfr!0).EGF(egfr!1) + PLCg(egfr,iMod~U,phospho~U) <-> EGFR(egf!0,egfr!1,grb2,phospho~U,plcg,shc).EGFR(egfr!1,egf!2,plcg!3,grb2,phospho~U,shc).PLCg(egfr!3,iMod~U,phospho~U).EGF(egfr!0).EGF(egfr!2) r5_k5f,r5_k5b
	v6: EGFR(egf!0,egfr!1,grb2,phospho~U,plcg,shc).EGFR(egfr!1,egf!2,plcg!3,grb2,phospho~U,shc).PLCg(egfr!3,iMod~U,phospho~U).EGF(egfr!0).EGF(egfr!2) <-> EGFR(egf!0,egfr!1,plcg!2,grb2,phospho~U,shc).EGFR(egfr!1,egf!3,grb2,phospho~U,plcg,shc).PLCg(egfr!2,iMod~U,phospho~P).EGF(egfr!0).EGF(egfr!3) r6_k6f,r6_k6b
	v7: EGFR(egf!0,egfr!1,plcg!2,grb2,phospho~U,shc).EGFR(egfr!1,egf!3,grb2,phospho~U,plcg,shc).PLCg(egfr!2,iMod~U,phospho~P).EGF(egfr!0).EGF(egfr!3) <-> PLCg(egfr,iMod~U,phospho~P) + EGFR(egf!0,egfr!2,grb2,phospho~P,plcg,shc).EGFR(egf!1,egfr!2,grb2,phospho~P,plcg,shc).EGF(egfr!0).EGF(egfr!1) r7_k7f,r7_k7b
	v8: PLCg(egfr,iMod~U,phospho~P) -> PLCg(egfr,iMod~U,phospho~U) functionRate7()
	v9: Grb2(egfr,shc,sos) + EGFR(egf!0,egfr!2,grb2,phospho~P,plcg,shc).EGFR(egf!1,egfr!2,grb2,phospho~P,plcg,shc).EGF(egfr!0).EGF(egfr!1) <-> EGFR(egf!0,egfr!1,grb2,phospho~U,plcg,shc).EGFR(egfr!1,egf!2,grb2!3,phospho~U,plcg,shc).Grb2(egfr!3,shc,sos).EGF(egfr!0).EGF(egfr!2) r9_k9f,r9_k9b
	v10: EGFR(egf!0,egfr!1,grb2,phospho~U,plcg,shc).EGFR(egfr!1,egf!2,grb2!3,phospho~U,plcg,shc).Grb2(egfr!3,shc,sos).EGF(egfr!0).EGF(egfr!2) + SOS(grb2) <-> EGFR(egf!0,egfr!1,grb2!2,phospho~U,plcg,shc).EGFR(egfr!1,egf!3,grb2,phospho~U,plcg,shc).Grb2(egfr!2,sos!4,shc).EGF(egfr!0).EGF(egfr!3).SOS(grb2!4) r10_k10f,r10_k10b
	v11: EGFR(egf!0,egfr!1,grb2!2,phospho~U,plcg,shc).EGFR(egfr!1,egf!3,grb2,phospho~U,plcg,shc).Grb2(egfr!2,sos!4,shc).EGF(egfr!0).EGF(egfr!3).SOS(grb2!4) <-> Grb2(sos!0,egfr,shc).SOS(grb2!0) + EGFR(egf!0,egfr!2,grb2,phospho~P,plcg,shc).EGFR(egf!1,egfr!2,grb2,phospho~P,plcg,shc).EGF(egfr!0).EGF(egfr!1) r11_k11f,r11_k11b
	v12: Grb2(sos!0,egfr,shc).SOS(grb2!0) <-> Grb2(egfr,shc,sos) + SOS(grb2) r12_k12f,r12_k12b
	v13: Shc(egfr,grb2,phospho~U) + EGFR(egf!0,egfr!2,grb2,phospho~P,plcg,shc).EGFR(egf!1,egfr!2,grb2,phospho~P,plcg,shc).EGF(egfr!0).EGF(egfr!1) <-> EGFR(egf!0,egfr!1,shc!2,grb2,phospho~U,plcg).EGFR(egfr!1,egf!3,grb2,phospho~U,plcg,shc).Shc(egfr!2,grb2,phospho~U).EGF(egfr!0).EGF(egfr!3) r13_k13f,r13_k13b
	v14: EGFR(egf!0,egfr!1,shc!2,grb2,phospho~U,plcg).EGFR(egfr!1,egf!3,grb2,phospho~U,plcg,shc).Shc(egfr!2,grb2,phospho~U).EGF(egfr!0).EGF(egfr!3) <-> EGFR(egfr!0,egf!1,grb2,phospho~P,plcg,shc).EGFR(egfr!0,egf!2,shc!3,grb2,phospho~P,plcg).Shc(egfr!3,grb2,phospho~P).EGF(egfr!1).EGF(egfr!2) r14_k14f,r14_k14b
	v15: EGFR(egfr!0,egf!1,grb2,phospho~P,plcg,shc).EGFR(egfr!0,egf!2,shc!3,grb2,phospho~P,plcg).Shc(egfr!3,grb2,phospho~P).EGF(egfr!1).EGF(egfr!2) <-> EGFR(egf!0,egfr!2,grb2,phospho~P,plcg,shc).EGFR(egf!1,egfr!2,grb2,phospho~P,plcg,shc).EGF(egfr!0).EGF(egfr!1) + Shc(egfr,grb2,phospho~P) r15_k15f,r15_k15b
	v16: Shc(egfr,grb2,phospho~P) -> Shc(egfr,grb2,phospho~U) functionRate15()
	v17: EGFR(egfr!0,egf!1,grb2,phospho~P,plcg,shc).EGFR(egfr!0,egf!2,shc!3,grb2,phospho~P,plcg).Shc(egfr!3,grb2,phospho~P).EGF(egfr!1).EGF(egfr!2) + Grb2(egfr,shc,sos) <-> EGFR(egf!0,egfr!1,shc!2,grb2!3,phospho~U,plcg).EGFR(egfr!1,egf!4,grb2,phospho~U,plcg,shc).Shc(egfr!2,grb2!5,phospho~U).Grb2(egfr!3,shc!5,sos).EGF(egfr!0).EGF(egfr!4) r17_k17f,r17_k17b
	v18: EGFR(egf!0,egfr!1,shc!2,grb2!3,phospho~U,plcg).EGFR(egfr!1,egf!4,grb2,phospho~U,plcg,shc).Shc(egfr!2,grb2!5,phospho~U).Grb2(egfr!3,shc!5,sos).EGF(egfr!0).EGF(egfr!4) <-> Grb2(shc!0,egfr,sos).Shc(grb2!0,egfr,phospho~U) + EGFR(egf!0,egfr!2,grb2,phospho~P,plcg,shc).EGFR(egf!1,egfr!2,grb2,phospho~P,plcg,shc).EGF(egfr!0).EGF(egfr!1) r18_k18f,r18_k18b
	v19: SOS(grb2) + EGFR(egf!0,egfr!1,shc!2,grb2!3,phospho~U,plcg).EGFR(egfr!1,egf!4,grb2,phospho~U,plcg,shc).Shc(egfr!2,grb2!5,phospho~U).Grb2(egfr!3,shc!5,sos).EGF(egfr!0).EGF(egfr!4) <-> EGFR(egf!0,egfr!1,shc!2,grb2!3,phospho~U,plcg).EGFR(egfr!1,egf!4,grb2,phospho~U,plcg,shc).Shc(egfr!2,grb2!6,phospho~U).Grb2(egfr!3,sos!5,shc!6).EGF(egfr!0).EGF(egfr!4).SOS(grb2!5) r19_k19f,r19_k19b
	v20: EGFR(egf!0,egfr!1,shc!2,grb2!3,phospho~U,plcg).EGFR(egfr!1,egf!4,grb2,phospho~U,plcg,shc).Shc(egfr!2,grb2!6,phospho~U).Grb2(egfr!3,sos!5,shc!6).EGF(egfr!0).EGF(egfr!4).SOS(grb2!5) <-> Grb2(sos!0,shc!1,egfr).Shc(grb2!1,egfr,phospho~U).SOS(grb2!0) + EGFR(egf!0,egfr!2,grb2,phospho~P,plcg,shc).EGFR(egf!1,egfr!2,grb2,phospho~P,plcg,shc).EGF(egfr!0).EGF(egfr!1) r20_k20f,r20_k20b
	v21: Grb2(egfr,shc,sos) + Shc(egfr,grb2,phospho~P) <-> Grb2(shc!0,egfr,sos).Shc(grb2!0,egfr,phospho~U) r21_k21f,r21_k21b
	v22: Grb2(shc!0,egfr,sos).Shc(grb2!0,egfr,phospho~U) + SOS(grb2) <-> Grb2(sos!0,shc!1,egfr).Shc(grb2!1,egfr,phospho~U).SOS(grb2!0) r22_k22f,r22_k22b
	v23: Grb2(sos!0,shc!1,egfr).Shc(grb2!1,egfr,phospho~U).SOS(grb2!0) <-> Grb2(sos!0,egfr,shc).SOS(grb2!0) + Shc(egfr,grb2,phospho~P) r23_k23f,r23_k23b
	v24: EGFR(egfr!0,egf!1,grb2,phospho~P,plcg,shc).EGFR(egfr!0,egf!2,shc!3,grb2,phospho~P,plcg).Shc(egfr!3,grb2,phospho~P).EGF(egfr!1).EGF(egfr!2) + Grb2(sos!0,egfr,shc).SOS(grb2!0) <-> EGFR(egf!0,egfr!1,shc!2,grb2!3,phospho~U,plcg).EGFR(egfr!1,egf!4,grb2,phospho~U,plcg,shc).Shc(egfr!2,grb2!6,phospho~U).Grb2(egfr!3,sos!5,shc!6).EGF(egfr!0).EGF(egfr!4).SOS(grb2!5) r24_k24f,r24_k24b
	v25: PLCg(egfr,iMod~U,phospho~P) <-> PLCg(egfr,iMod~I,phospho~P) r25_k25f,r25_k25b
end reaction rules
end model
