# Supplementary material for: MOSBIE: a tool for comparison and analysis of rule-based biochemical models
Source: BMC Bioinformatics. 2014 Sep 25;15(1):316. doi: 10.1186/1471-2105-15-316 (PMC4261755; doi:10.1186/1471-2105-15-316)
Supplement: Supplementary file 1 — Additional file 1: The BNGL models and position files necessary to generate the figures presented in this work. (ZIP 57 KB) [file 12859_2014_6636_MOESM1_ESM.zip › figure_files/fig9/output48.pos]

null| |0|45.07034459787724|-61.140906330435826
EGF| egfr |0|-10.113478601715315|104.12932787284313
null| |1|301.0332183419265|217.5614371729264
EGFR| egfr |0|27.82649351136513|4.9845733751585755
EGFR| egf |0|-9.369994158716963|5.1420327883677714
EGFR| grb2 |0|106.41832626231133|6.386329202167204
EGFR| phospho |0|163.17569612224838|5.938118884046773
EGFR|P|0|152.69962190349838|41.60636229224991
EGFR|U|0|187.3236758585765|35.10712523170304
EGFR| plcg |0|64.77430796612282|5.01174830518184
EGFR| shc |0|214.53690025737774|7.170189428393911
null| |2|147.65779293951687|168.55945152968224
Grb2| egfr |0|95.35966934130852|122.42397726317984
Grb2| shc |0|177.92070958556644|122.59666173600891
Grb2| sos |0|136.96026864507553|121.37481263373957
null| |3|138.2119223800047|189.99312495836546
PLCg| egfr |0|63.44947218142681|228.9925230202424
PLCg| iMod |0|108.47878117903645|228.84047976355623
PLCg|U|0|167.66937871321613|11.081925304938224
PLCg|I|0|93.97878117903645|227.84047976355623
PLCg| phospho |0|170.78461525109844|228.53873729357053
PLCg|U|1|-13.260596540893744|417.1409063304358
PLCg|P|0|196.43792030480938|204.40483379015257
null| |4|93.38870373478744|126.10302798171381
SOS| grb2 |0|132.603684813889|180.5190664948974
null| |5|141.2934061302467|107.33670093700249
Shc| egfr |0|222.20356420648727|82.23355152293999
Shc| grb2 |0|176.42664560598007|81.61824807784876
Shc| phospho |0|272.6241233400094|85.2156617012414
Shc|P|0|250.8758666566598|112.62786262897578
Shc|U|0|290.1341960481393|114.14187019733515
BOUNDS|138.25532236914705|114.48854819225011|244.0079496559846|327.73760194172473|BOUNDS
