# Supplementary material for: MOSBIE: a tool for comparison and analysis of rule-based biochemical models
Source: BMC Bioinformatics. 2014 Sep 25;15(1):316. doi: 10.1186/1471-2105-15-316 (PMC4261755; doi:10.1186/1471-2105-15-316)
Supplement: Supplementary file 1 — Additional file 1: The BNGL models and position files necessary to generate the figures presented in this work. (ZIP 57 KB) [file 12859_2014_6636_MOESM1_ESM.zip › figure_files/README.txt]

I have included instructions in each of the subfolders for how to create the individual screenshots from the manuscript.  Figure 1 was generated from the Default perspective in RuleBender, while the other figures were all created using the MOSBIE Model Explorer perspective.
